# Supplementary material for: MAD2L2 promotes replication fork protection and recovery in a shieldin-independent and REV3L-dependent manner
Source: Nat Commun. 2022 Sep 8;13:5167. doi: 10.1038/s41467-022-32861-5 (PMC9458726; doi:10.1038/s41467-022-32861-5)
Supplement: Supplementary file 4 — Supplementary Data 1 [file 41467_2022_32861_MOESM4_ESM.xlsx]

## Sheet: sgRNAs
Supplementary Data S1
Targeting gene	sgRNA target sequence	Source
Control sgRNA #1	GACTTTGAGGAAGAGTCG	Morgens, et al. (2017). Nat Commun 8, 15178. 10.1038/ncomms15178.
Control sgRNA #2	GTGAGCTAGCACCAATTA	Morgens, et al. (2017). Nat Commun 8, 15178. 10.1038/ncomms15178.
Control sgRNA #3	GGGTAGAATACCCCCATT	Morgens, et al. (2017). Nat Commun 8, 15178. 10.1038/ncomms15178.
Control sgRNA #4 (also known as sgLacZ)	CCCGAATCTCTATCGTGCGG	Noordermeer, et al. (2018). Nature 560, 117-121. 10.1038/s41586-018-0340-7.
REV3L sgRNA #10	GCCAATCCCCCCTCACCC	Morgens, et al. (2017). Nat Commun 8, 15178. 10.1038/ncomms15178.
REV3L sgRNA #21	TATCGACAGAGCACTTAATG	Broad institute
MAD2L2 sgRNA #12	GGAACTCGCAGAGCACAT	Morgens, et al. (2017). Nat Commun 8, 15178. 10.1038/ncomms15178.
MAD2L2 sgRNA #23	ACCACTAAAAACCATGACGT	Broad institute
REV1 sgRNA #8	GCGAGCTGAAAATGATGGCT	Morgens, et al. (2017). Nat Commun 8, 15178. 10.1038/ncomms15178.
REV1 sgRNA #18	AAACTAATGATGTTGCATGG	Broad institute
SHLD1 sgRNA #1	TCTGACTGGCCTTTCACAGC	Noordermeer, et al. (2018). Nature 560, 117-121. 10.1038/s41586-018-0340-7.
SHLD1 sgRNA #2	ATCTATCCAGGGATTTCCGA	Noordermeer, et al. (2018). Nature 560, 117-121. 10.1038/s41586-018-0340-7.
SHLD2 sgRNA #1	CAAGGTCTGAAGCAGCAGTT	Noordermeer, et al. (2018). Nature 560, 117-121. 10.1038/s41586-018-0340-7.
SHLD2 sgRNA #2	GCCTCGGAGGAAGATCTCTG	Noordermeer, et al. (2018). Nature 560, 117-121. 10.1038/s41586-018-0340-7.
SHLD3 sgRNA #1	TGTGAGAGTGATCCCACACA	Noordermeer, et al. (2018). Nature 560, 117-121. 10.1038/s41586-018-0340-7.
SHLD3 sgRNA #2	AACCTGGTCACACACACTGA	Noordermeer, et al. (2018). Nature 560, 117-121. 10.1038/s41586-018-0340-7.

## Sheet: shRNAs
Supplementary Data S1
Targeting gene	Target sequence	Source
MAD2L2 shRNA #69	CCCTGATTCCAAGTGCTCTTA	Mission library (Sigma)	TRCN0000006569
MAD2L2 shRNA #71	CCCAGTGGAGAAATTCGTCTT	Mission library (Sigma)	TRCN0000006571
SHLD2 shRNA #78	CCAGCGTTAATGACTGCCATT	Mission library (Sigma)	TRCN0000286878
53BP1 shRNA #66	CCAGTGTGATTAGTATTGATT	Mission library (Sigma)	TRCN0000018866
RIF1 shRNA #31	CGCATTCTGCTGTTGTTGATT	Mission library (Sigma)	TRCN0000155431
SCRAMBLE shRNA #745	CAACAAGATGAAGAGCACCAA
