# Supplementary material for: MAD2L2 promotes replication fork protection and recovery in a shieldin-independent and REV3L-dependent manner
Source: Nat Commun. 2022 Sep 8;13:5167. doi: 10.1038/s41467-022-32861-5 (PMC9458726; doi:10.1038/s41467-022-32861-5)
Supplement: Supplementary file 5 — Supplementary Data 2 [file 41467_2022_32861_MOESM5_ESM.xlsx]

## Sheet: Oligos (sgRNA)
Supplementary Data S2
				For TIDE
Targeting gene	Genomic locus	Forward primer	Reverse primer	Forward primer	Reverse primer
SHLD1	hSHLD1_g1	CACCGTCTGACTGGCCTTTCACAGC	AAACGCTGTGAAAGGCCAGTCAGAC	GGCTAAGAATCCTTGGTCCACA	GGCTCTCCTGGCCTCTTAGTT
	hSHLD1_g2	CACCGATCTATCCAGGGATTTCCGA	AAACTCGGAAATCCCTGGATAGATC	GGCTAAGAATCCTTGGTCCACA	GGCTCTCCTGGCCTCTTAGTT
SHLD2	hSHLD2_g1	CACCGCAAGGTCTGAAGCAGCAGTT	AAACAACTGCTGCTTCAGACCTTGC
	hSHLD2_g2	CACCGGCCTCGGAGGAAGATCTCTG	AAACCAGAGATCTTCCTCCGAGGCC
SHLD3	hSHLD3_g1	CACCGTGTGAGAGTGATCCCACACA	AAACTGTGTGGGATCACTCTCACAC
	hSHLD3_g2	CACCGAACCTGGTCACACACACTGA	AAACTCAGTGTGTGTGACCAGGTTC
LacZ (control)	LacZ_g	CACCGCCCGAATCTCTATCGTGCGG	AAACCCGCACGATAGAGATTCGGGC
Control-1	hChrX_g1	CACCGGACTTTGAGGAAGAGTCG	AAACCGACTCTTCCTCAAAGTCC
Control-2	hChr13_g2	CACCGGTGAGCTAGCACCAATTA	AAACTAATTGGTGCTAGCTCACC
Control-3	hChr12_g3	CACCGGGGTAGAATACCCCCATT	AAACAATGGGGGTATTCTACCCC
REV3L	hREV3L_g10	CACCGGCCAATCCCCCCTCACCC	AAACGGGTGAGGGGGGATTGGCC
REV3L	hREV3L_g21	CACCGTATCGACAGAGCACTTAATG	AAACCATTAAGTGCTCTGTCGATAC
MAD2L2	hMAD2L2_g12	CACCGGGAACTCGCAGAGCACAT	AAACATGTGCTCTGCGAGTTCCC
MAD2L2	hMAD2L2_g23	CACCGACCACTAAAAACCATGACGT	AAACACGTCATGGTTTTTAGTGGTC

## Sheet: Oligos (RT-PCR) 
Supplementary Data S2
Targeting gene	Forward primer	Reverse primer
SHLD1	TGGAGGAGAGGACTATGGCA	CAGAAGTTCTCAGCGGTCCA
SHLD2	ACTGACAGAGGCAGTATACAGTT	AGGAAATGCCAGCTCTGAAA
SHLD3	CACTCAGACCTAAAAGATCACCAC	TGAAATGGTTAAGTACTGTTTCACATC
MAD2L2	CGAGTTCCTGGAGGTGGCTGTGCATC	CTTGACGCAGTGCAGCGTGTCCTGGATA
BRCA1	AACCACTCAGCAGAGGGATAC	AGGGTAGCTGTTAGAAGGCTG
RAD51	GTGGAGCTAATGGCAATGCAG	TTAGCTCCTTCTTTGGCGCA
FBH1	ATGAGACGGTTTAAGCGGAAG	ATGGTTCGGATCTCTGTTTGTC
SMARCAL1	CACCAAGGACAAAACTAAACAG	GTCCAAGATATATTCAATGACAGATG
MRE11	ATTCAGGTTTACGGCCCTGC	AATCCACTTCATTTTCCTGGGCA
DNA2	ATGCAGCTCTCTCTGCCAAG	GTAGAGAAGCAAGCCAGCCT
53BP1	CACAACCCCTACCCGAAAGA	TCCTGCCCCTACAGGTTTTACT
RIF1	ACCTGACTCTGACCAGTCGT	GCACTACTCAGCTCCGAGTTT
REV3L	AGGACTCGAAGTCACCTATGC	AGAGGTAACCCCAGGAATGC
GAPDH	GAAGGTGGAAGGTCGGAGTC	GAAGATGGTGATGGGATTTC

## Sheet: Oligos (mutagenesis)
Supplementary Data S2
Target	Forward primer	Reverse primer
REV1	GTAATGTCTACCAGCGCTGCAGCACAACTGACAGCTTCAA	TTGAAGCTGTCAGTTGTGCTGCAGCGCTGGTAGACATTAC
