# Supplementary material for: MAD2L2 promotes replication fork protection and recovery in a shieldin-independent and REV3L-dependent manner
Source: Nat Commun. 2022 Sep 8;13:5167. doi: 10.1038/s41467-022-32861-5 (PMC9458726; doi:10.1038/s41467-022-32861-5)
Supplement: Supplementary file 6 — Supplementary Data 3 [file 41467_2022_32861_MOESM6_ESM.xlsx]

## Sheet: Gene-editing efficiencies
Supplementary Data S3
Cell line	Targeting gene	sgRNA used	Gene-editing efficiency (TIDE)
HeLa	SHLD1 sgRNA1	TCTGACTGGCCTTTCACAGC	0.682
	SHLD1 sgRNA2	ATCTATCCAGGGATTTCCGA	0.785
