# Supplementary material for: MAD2L2 promotes replication fork protection and recovery in a shieldin-independent and REV3L-dependent manner
Source: Nat Commun. 2022 Sep 8;13:5167. doi: 10.1038/s41467-022-32861-5 (PMC9458726; doi:10.1038/s41467-022-32861-5)
Supplement: Supplementary file 8 — Source Data [file 41467_2022_32861_MOESM8_ESM.zip]

Archive with 2 entries (2 files):
- Source Data file_revised_2.xlsx
- __MACOSX/._Source Data file_revised_2.xlsx
