# Supplementary material for: MAD2L2 promotes replication fork protection and recovery in a shieldin-independent and REV3L-dependent manner
Source: Nat Commun. 2022 Sep 8;13:5167. doi: 10.1038/s41467-022-32861-5 (PMC9458726; doi:10.1038/s41467-022-32861-5)
Supplement: Supplementary file 8 — Source Data [file 41467_2022_32861_MOESM8_ESM.zip › Source Data file_revised_2.xlsx]

## Sheet: Fig. 1B
	N1
	DMSO			MMC			CIS
	C	sgMAD2L2 #12	sgMAD2L2 #23	sgCTRL #1	sgMAD2L2 #12	sgMAD2L2 #23	sgCTRL #1	sgMAD2L2 #12	sgMAD2L2 #23
O.D.590	3.219	1.98	2.238	2.25	0.192	0.199	2.21	0.31	0.21
Normalized	100	61.5098	69.5247	69.8975	5.96459	6.18204	68.6549	9.63032	6.52377
	N2
	DMSO			MMC			CIS
	sgCTRL #1	sgMAD2L2 #12	sgMAD2L2 #23	sgCTRL #1	sgMAD2L2 #12	sgMAD2L2 #23	sgCTRL #1	sgMAD2L2 #12	sgMAD2L2 #23
O.D.590	3.5889	1.988	2.155	2.7141	0.3905	0.282	2.5641	0.4	0.3116
Normalized	100	55.393	60.0463	75.6248	10.8808	7.85756	71.4453	11.1455	8.68233
	N3
	DMSO			MMC			CIS
	sgCTRL #1	sgMAD2L2 #12	sgMAD2L2 #23	sgCTRL #1	sgMAD2L2 #12	sgMAD2L2 #23	sgCTRL #1	sgMAD2L2 #12	sgMAD2L2 #23
O.D.590	2.8165	1.8	1.5665	2.3	0.449	0.3738	2.18	0.439	0.3273
Normalized	100	63.9091	55.6187	81.6616	15.9418	13.2718	77.401	15.5867	11.6208

## Sheet: Fig. 1D
EdU integrated intensity
DMSO										MMC
sgCTRL #2			sgMAD2L2 #12			sgMAD2L2 #23				sgCTRL #2			sgMAD2L2 #12			sgMAD2L2 #23
378.985	1496.61	1235.61	443.107	940.091	1451.55	1208.81	1414.6	428.698		396.95	442.42	1322.43	383.566	453.168	656.145	429.764	431.431	428.841
399.195	1159.12	1218.37	448.874	442.626	3351.68	415.926	402.882	1641.56		500.423	1253.43	1057.03	374.049	416.253	421.642	431.871	455.008	368.578
385.492	1392.51	1440.38	915.553	690.27	4365.48	417.082	1939.56	495.596		567.583	1176.23	2943.23	403.961	448.523	410.589	571.681	403.836	382.927
391.929	397.303	5595.45	443.821	1070.61	1543.86	901.235	1017.33	1777.85		399.8	939.667	3248.92	353.648	357.75	402.72	469.376	418.329	391.725
355.714	445.017	1249.58	462.812	629.345	905.084	1582.75	796.284	478.163		431.117	5620.43	1190	368.557	578.777	422.981	468.542	405.447	494.837
1767.73	2062.29	1254	435.477	1093.52	3905.95	615.813	942.547	492.234		437.751	1161.27	1059.01	408.585	390.733	503.73	433.266	429.5	421.615
346.318	1335.32	1211.04	447.151	442.626	4308.6	1795.94	1020.39	2024.9		417.043	1188.76	5940.04	427.87	503.64	421.003	409.966	427.764	377.462
381.125	408.386	1238.75	446.834	690.27	3080.41	996.804	3810.48	405.609		4373.43	3377.55	1075.48	428.106	379.073	478.791	414.165	446.658	430.785
1593.67	419.448	1242.58	651.043	1070.61	926.111	884.286	442.626	2362.84		854.927	3609.27	1111.5	410.154	371.919	574.881	429.077	410.493	508.005
542.347	398.773	4568.53	435.086	629.345	4942.06	450.567	690.27	442.626		967.273	979.386	1048.86	996.076	399.93	430.75	465.122	409.99	473.741
1270.35	1463.74	1279.95	414.128	1093.52	4275.52	446.546	1070.61	690.27		3367.11	4221.31	5388.94	382.995	345.028	425.171	509.729	433.381	439.199
1748	1080.23	1165.59	429.812	1017.33	3063.87	1969.3	462.37	1070.61		1086.31	1232.3	1086.71	387.645	486.424	515.848	427.891	439.263	439.248
346.19	459.54	1213.14	452.44	796.284	1939.79	408.244	569.839	629.345		1066.64	2513.33	396.95	514.802	397.814	412.083	491.129	440.556	392.541
344.985	416.451	1897	417.3	942.547	881.574	400.516	1017.33	1093.52		1178.06	396.95	500.423	427.645	383.471	550.06	472.178	418.18	389.603
358.291	666.518	2930.07	447.414	1020.39	1091.31	1152.63	796.284	1185.28		396.95	500.423	567.583	449.986	392.423	379.861	431.182	416.33	448.845
380.675	409.999	1203.17	436.418	3810.48	5545.01	1738.68	5545.01	416.166		500.423	567.583	399.8	593.908	387.168	444.004	440.878	411.968	391.247
373.011	418.569	1203.49	1479.05	442.626	4884.43	391.228	4884.43	1796.94		567.583	399.8	431.117	441.938	422.421	398.538	473.32	518.035	414.433
1430.84	420.365	2910.89	448.542	690.27	3322.7	2003.33	3322.7	1199.79		399.8	431.117	437.751	409.133	444.145	503.57	467.665	431.009	357.038
365.793	406.532	1226.73	956.148	1070.61	1495.94	386.825	442.626	978.192		431.117	437.751	417.043	454.987	427.356	627.404	503.632	505.422	371.47
378.651	419.179	3660.22	453.797	629.345	905.807	424.821	690.27	441.636		437.751	417.043	4882.23	435.07	593.107	399.663	430.285	538.04	403.853
1529.06	417.96	1180.43	531.768	1093.52	442.626	397.282	1070.61	427.775		417.043	1140.22	1089.07	459.432	390.905	398.402	421.676	394.976	498.331
1194.96	376.515	1269.77	840.525	1016.13	690.27	407.697	1017.33	1060.07		5972.74	4015.19	396.95	554.465	409.412	1860.3	425.492	442.952	443.823
383.291	420.997	3044.27	791.798	3837.21	1070.61	423.752	796.284	433.971		1131.2	5110.03	500.423	476.107	382.319	429.954	444.544	394.156	469.684
358.559	412.4	1152.95	425.512	1223.03	629.345	408.327	942.547	1017.33		5297.5	1134.8	567.583	485.318	355.934	487.226	416.022	467.029	400.232
374.816	382.385	2658.47	923.65	937.32	1093.52	409.182	1020.39	796.284		1050.9	928.772	399.8	437.728	380.948	450.871	471.505	506.534	364.738
382.774	402.488	1189.91	449.027	1104.49	1871.49	2084.29	3810.48	942.547		1115.46	4971.78	431.117	444.957	406.664	454.752	410.158	419.445	618.049
3134.76	6134.76	1230.71	416.394	442.626	3075.2	1726.66	442.626	1020.39		1176.56	396.95	437.751	481.101	505.559	418.381	468.466	429.205	468.671
987.874	987.874	7622.18	583.958	690.27	3621.11	1756.73	690.27	3810.48		396.95	500.423	417.043	486.363	366.255	413.495	430.188	508.567	365.883
3594.92	3594.92	2816.61	1331.34	1070.61	2798.79	1017.33	1070.61	442.626		500.423	567.583	1009.15	513.956	545.056	501.54	410.474	411.204	400.967
1599.85	1599.85	1190.09	444.802	629.345	934.751	796.284	1017.33	690.27		567.583	399.8	1123.59	487.721	383.619	497.783	409.556	419.276	356.434
1093.57	1093.57	4419.78	600.761	1093.52	442.626	942.547	796.284	1070.61		399.8	431.117	966.604	534.398	405.478	469.396	437.424	446.214	398.185
1043.76	1043.76	1172.4	1631.89	1045.23	690.27	1020.39	942.547	640.38		431.117	437.751	6134.76	494.232	375.495	580.146	492.916	452.678	464.273
1943.74	1943.74	2812.73	463.001	992.288	1070.61	3810.48	1020.39	404.294		437.751	417.043	987.874	440.753	378.323	433.765	523.473	409.576	389.583
3435.13	5435.13	6110.38	416.294	1020.47	629.345	442.626	3810.48	420.333		417.043	2059.61	396.95	501.173	368.613	476.568	518.461	423.981	380.48
1528.77	1528.77	4563.07	1561.69	3594.15	1093.52	690.27	442.626	442.719		1067.38	1401.77	500.423	438.098	416.893	523.202	649.019	432.134	369.616
1075.72	1075.72	1149.36	447.111	902.553	1848.66	1070.61	690.27	408.012		6233.22	403.923	567.583	528.085	439.967	413.065	429.88	456.19	405.111
1062.38	1062.38	1164.34	437.343	4029.36	989.641	1219.33	1070.61	436.521		1156.11	421.109	399.8	450.13	418.894	433.789	446.788	430.439	374.766
898.486	898.486	1177.06	577.922	1048.07	3509.51	1449.67	835.211	425.715		5613.38	394.851	431.117	470.316	370.846	396.152	444.357	427.815	475.538
4710.68	4710.68	1194.56	830.488	1878.66	4895.62	794.055	486.172	1449.7		4423.95	1543.47	437.751	410.147	433.532	444.409	380.777	420.82	419.954
859.43	6134.76	1138.52	477.915	2414.96	5726.78	1261.93	406.812	437.769		1110.26	380.493	417.043	588.45	383.211	598.579	399.146	538.645	375.247
1695.89	987.874	5091.19	1018.98	1035.9	927.749	545.034	919.521	943.848		1067.44	377.654	1075.72	400.361	379.351	527.897	492.16	419.271	481.902
976.716	3594.92	1203.38	445.373	871.495	4846.57	1478.41	374.13	443.051		1037.43	1126.79	1062.38	376.789	374.777	874.91	405.893	431.065	475.29
343.988	1599.85	1201.25	574.869	1109.51	958.112	456.942	368.377	521.21		1100.22	412.077	898.486	345.02	405.537	551.725	404.415	426.588	436.992
1273.74	1093.57	1200.84	1338.49	839.334	3208.51	462.642	896.963	853.928		1073.67	678.066	4710.68	379.651	429.131	742.239	395.341	408.83	380.999
356.08	1043.76	1116.81	706.349	3223.86	1140.29	1366.17	745.145	763.684		1057.11	408.319	922.578	362.101	391.772	413.412	407.077	510.738	493.772
377.675	1943.74	5938.44	452.24	1037.74	964.498	465.088	1126.8	416.64		5151.95	413.844	1023.88	398.195	359.833	435.363	481.369	421.61	349.204
391.274	5435.13	1300.39	433.079	1087.18	4645.75	430.013	378.337	912.359		1110.54	420.151	1035.39	498.401	382.409	430.811	466.146	412.189	438.548
349.031	1528.77	1188.55	465.036	1046.03	4167.62	377.555	379.144	434.219		1084.04	375.453	1023	358.62	427.962	1715.12	498.486	580.193	427.033
417.154	1075.72	1124.3	478.851	1056.95	1581.54	378.069	396.614	405.395		1816.86	405.437	1034.9	328.187	397.066	414.37	450.081	437.413	363.22
2074.12	1062.38	2039.32	505.46	1005.66	3056.93	1237.04	399.666	572.772		1089.11	417.71	1149.47	399.373	451.48	558.885	434.626	461.398	571.05
372.198	898.486	1185.33	430.458	1115.14	6007.15	383.314	406.068	440.474		1180.06	380.862	1038.14	393.049	386.023	436.208	395.838	471.543	379.361
405.29	4710.68	1176.52	448.337	3913.19	1387.28	404.931	401.901	1315.06		1078.44	386.538	1105.7	400.949	361.24	381.267	443.03	421.317	381.801
371.878	1532.6	3286.72	467.126	1055.12	3840.14	1266.82	406.123	433.572		1127.82	421.293	396.95	348.103	424.519	417.847	414.82	434.184	406.01
345.303	6134.76	2854.2	447.725	3325.45	3254.1	399.655	456.175	590.564		396.95	410.756	500.423	460.894	494.238	438.792	410.926	452.594	473.655
391.437	987.874	1165.54	428.37	2132.4	5787.19	1168.78	363.138	1632.94		500.423	399.486	567.583	320.43	394.115	414.548	447.928	421.719	375.893
367.233	3594.92	1184.71	421.809	2293.86	991.57	388.336	475.945	448.564		567.583	405.216	399.8	432.203	441.61	469.198	392.462	410.69	438.065
354.148	1599.85	1058.78	430.159	1122.66	1555.95	1738.56	1070.22	408.414		399.8	419.39	431.117	383.071	446.321	426.263	432.327	427.248	407.086
366.071	1093.57	5267.12	427.459	5503.86	1121.62	391.326	383.969	1531.98		431.117	372.92	437.751	332.668	405.175	487.231	432.443	441.473	383.387
345.95	1043.76	1103.48	429.706	5268.39	3288.48	947.073	394.484	425.539		437.751	1206.16	417.043	358.1	356.815	445.18	412.307	448.816	416.654
683.01	1943.74	3807.48	435.304	3372.01	1047.55	393.164	361.958	563.825		417.043	406.86	2789.56	357.799	391.449	525.202	480.408	425.228	402.015
1344.12	5435.13	6011.99	421.29	4286.44	1101.21	496.38	376.88	818.941		1131.34	404.276	3665.62	384.922	393.45	474.499	487.888	401.403	484.422
991.522	1528.77	1113.62	415.004	1069.93	2935.05	546.768	466.738	463.895		1409.01	1357.88	930.848	355.498	412.701	517.85	438.327	413.04	452.978
1359.13	1075.72	5840.47	424.317	2893.75	1013.56	401.085	402.087	1012.19		1048.32	377.137	1013.88	438.92	419.202	541.882	421.538	410.653	516.029
3134.76	1062.38	1708.22	434.999	1041.1	969.567	1316.18	1394.41	434.591		1047.63	411.964	1101.67	653.455	436.681	434.649	614.227	420.251	452.582
987.874	898.486	1177.45	413.607	3519.17	1047.16	1024.68	765.453	553.889		1049.07	403.347	1129.91	367.714	458.762	564.629	431.795	426.259	451.889
3594.92	4710.68	1104.12	555.405	4628.49	2699.25	1485.77	410.567	1310.44		1132.05	986.505	878.705	354.454	411.556	497.904	393.298	468.754	402.773
1599.85	2520.24	6197.39	458.503	1114.62	3650.37	482.309	510.834	694.511		4467.62	432.428	1187.44	457.267	379.603	439.108	486.577	486.199	418.222
1093.57	2682.17	1067.74	429.301	1079.43	954.341	881.491	354.196	441.128		1156.77	413.967	1062.3	583.774	396.954	398.51	523.863	407.68	427.505
1043.76	921.569	1146.43	457.019	2724.74	1002.28	481.501	414.005	1292.7		1596.13	410.427	2175.66	385.255	369.572	420.802	501.422	404.051	419.409
1943.74	3213.5	5365.58	753.652	1082.24	2334.2	1271.43	1436.39	1241.66		941.263	404.38	1007.7	367.012	405.396	496.938	441.704	456.411	663.871
5435.13	1086.02	1180.41	446.084	2302.34	1020.13	1454.66	1327.4	1223.92		1143.9	407.877	1821.17	421.384	453.269	494.218	449.274	418.67	406.927
1528.77	3764.93	5608.34	429.464	1096.56	936.72	1080.41	408.671	1530.16		1111.48	851.182	839.446	409.526	493.985	416.732	451.027	409.214	400.121
1075.72	1048.25	1163.39	472.587	1107.91	1030.64	1097.23	359.025	597.739		1336.71	404.685	877.639	357.708	417.849	420.853	440.803	488.669	422.217
1062.38	1074.32	1143.29	461.827	1204.38	4252.39	476.243	394.641	2015.4		1083.56	421.87	920.089	387.95	367.999	391.273	477.576	420.021	456.479
898.486	1075.29	1084.62	457.915	898.433	4625.1	448.78	395.416	1801.37		1138.8	405.391	966.983	436.779	358.621	428.539	489.057	429.559	412.408
4710.68	1000.05	6998.36	414.918	1394.06	1079.89	893.331	354.221	397.288		1849.16	419.997	2323.57	2078.76	530.691	403.622	393.745	461.252	408.329
1236.67	883.584	2399.7	458.495	1054.92	992.026	1879.44	2069.14	470.066		1197.19	422.232	826.769	3019.62	440.223	613.65	409.324	474.575	561.797
1590.27	3547.17	1230.61	1704.35	1007.05	937.243	1113.26	374.612	1203.59		1230.61	410.213	1003.68	1781.27	525.545	432.213	492.167	435.117	407.253
1003.68	4863.85	2202.45	425.737	1082.92	938.139	1196.13	376.397	388.241		1007.09	412.985	1262.71	1050.2	417.731	419.376	495.181	484.296	371.935
1262.71	4340.81	6276.02	1199.28	1227.3	610.64	1674.02	1448.3	413.124		1072.73	572.769	422.232	880.568	393.783	524.012	412.152	481.736	463.978
5294.56	1044.57	4152.91	585.393	3175.72	592.628	1406.13	362.786	370.454		1062.06	407.368	410.213	2594.52	429.17	555.598	450.6	532.661	429.909
4230.22	1055.59	4879.14	895.778	1238.61	505.981	1555.11	351.572	381.162		1176.69	401.39	412.985	2750.47	383.855	561.336	390.791	412.988	480.208
1150.17	2104.08	6330.74	1228.35	3855.59	502.857	454.481	1115.69	375.166		1894.93	825.351	572.769	1103.27	381.357	415.516	632.627	430.932	485.551
964.022	2587.13	1127.05	852.471	1106.56	490.599	1777.89	385.519	1480.8		1015.51	429.62	407.368	952.221	494.51	510.033	397.472	444.122	436.85
1017	1023.12	2397.39	430.425	1110.44	475.388	440.435	347.712	388.108		1112.42	413.718	401.39	4799.27	422.096	442.041	409.223	428.628	609.127
1138.03	1102.15	998.987	2167.45	1064.02	513.884	2223.62	1803.29	429.727		963.224	398.909	3781.52	1170.8	518.538	507.055	451.262	746.388	559.225
6781.52	868.353	4217.96	972.599	2566.14	1542.22	457.305	358.262	417.164		1058.88	1072.97	1032.32	3795.05	373.444	504.983	390.605	457.997	428.141
1032.32	1607.33	1037.64	1231.31	1415.74	1170.78	1356.4	356.115	842.966		1018.16	409.121	1138.78	1130.27	417.038	420.83	422.552	444.617	528.548
1138.78	1491.06	1114.55	434.583	1005.92	1818.17	2280.08	372.347	802.561		1142.95	406.761	1156.24	342.75	560.406	492.832	479.127	411.471	523.528
1156.24	1226.87	1181.6	436.324	4985.97	1394.63	416.684	369.775	1653.26		1113.44	462.074	1855.64	524.498	428.707	440.529	430.767	469.986	506.374
1855.64	1565.76	1004.7	441.993	1384.65	1111.3	1158.3	360.873	1737.84		1249.84	400.87	422.232	559.172	373.021	474.017	395.202	432.372	460.56
5425.37	400.222	1125.34	580.18	1081.19	381.733	2032.49	706.386	425.582		422.232	660.438	410.213	585.133	403.375	445.845	443.334	483.514	534.274
1075.14	2036.65	1151.76	424.801	1763.78	400.202	651.029	394.34	1437.67		410.213	406.12	412.985	585.877	382.477	441.037	427.077	459.294	539.806
2921.95	6134.76	1069.39	443.553	2510.84	379.686	1426.49	382.706	1362.48		412.985	399.97	572.769	2078.76	399.251	419.202	386.175	456.667	485.923
954.403	987.874	2196.18	490.501	1191.82	1666.35	1693.15	373.745	1798.02		572.769	412.909	407.368	3019.62	367.725	414.842	404.068	454.153	511.772
3490.52	3594.92	1120.84	787.687	3448.62	397.148	453.995	366.409	398.576		407.368	413.833	401.39	1781.27	416.651	458.011	465.287	453.481	563.737
1352.43	1599.85	1186.58	691.596	1042.16	378.61	481.756	415.101	1265.26		401.39	688.734	2029.37	1050.2	381.007	404.112	415.041	636.51	554.044
2029.37	1093.57	1042.88	498.001	1057.5	373.398	1011.38	374.948	1467.66		1127.05	416.219	1066.25	880.568	425.353	632.382	389.353	444.748	535.265
1066.25	1043.76	956.132	392.229	1025.57	405.271	468.741	1384.13	1225.58		890.997	394.261	964.426	2594.52	394.11	447.989	578.633	429.894	501.458
964.426	1943.74	5004.27	1014	1100.67	395.671	464.9	447.232	466.828		3636.44	396.782	1034.97	2750.47	382.364	699.891	418.967	497.679	697.688
1034.97	5435.13	432.618	387.883	1225.07	1404.3	484.108	460.974	438.146		890.595	412.731	1105.34	1103.27	367.067	483.936	388.541	690.218	509.53
1105.34	1528.77	431.944	450.452	1295.51	1335.28	389.649	412.768	454.927		927.328	1041.71	5072.96	952.221	426.568	435.704	409.398	435.74	611.164
5072.96	1075.72	1968.72	1547.47	2226.11	387.39	364.938	420.39	463.409		4388.57	2134.25	8690.05	4799.27	380.05	1295.24	439.746	417.465	449.505
8690.05	1062.38	447.933	1473.18	966.548	905.319	1124.99	440.74	669.513		1057.6	391.522	1085.48	1170.8	475.722	488.898	432.019	541.627	486.857
1085.48	898.486	1941.98	1123.68	1849.69	407.632	886.173	1101.91	463.326		3022.51	1706.23	1037.5	3795.05	497.516	447.001	493.115	452.486	465.795
378.605	4710.68	1085.48	611.739	989.569	1146.92	408.351	630.332	1275.09		4164.31	2027.04	5651.43	1130.27	810.873	452.694	386.912	457.641	447.933
1367.92	4164.31	1037.5	1979.43	1069.35	398.67	354.869	408.561	454.415		1220.94	1058.79	1085.48	588.088	594.737	1740.92	375.893	423.672	479.92
4164.31	1220.94	5651.43	2602.43	1087.09	396.779	406.666	497.296	1461.67		2217.29	411.926	1037.5	395.9	461.008	3821.52	376.715	5433.26	455.996
1220.94	5217.29	1253.17	1693.02	1092.33	1665.69	386.897	1902.18	1291.73		1070.51	1999.17	5651.43	401.378	540.84	604.07	398.347	4105.07	521.618
5217.29	1070.51	1279.19	1994.7	1110.27	861.647	1215.82	464.258	716.7		3436.5	1136.99	1253.17	1087.22	444.774	520.582	382.834	605.885	457.798
1070.51	3436.5	3858.1	1876.25	2499.1	1995.89	407.631	477.283	1513.9		2415.79	407.076	1279.19	497.057	440.322	459.435	365.759	388.713	433.934
3436.5	1256.17	3187.63	1658.94	5422.42	407.5	376.326	1534.86	481.261		962.498	410.616	422.232	414.615	435.998	542.698	456.463	501.042	496.645
3594.92	1880.69	4164.31	1443.41	2590.58	1249.28	393.483	1682.53	945.385		422.232	401.5	410.213	460.248	483.863	424.906	401.359	664.312	546.655
1599.85	1167.73	1220.94	406.352	905.903	407.589	1264.9	391.963	450.148		410.213	403.653	412.985	386.211	492.02	407.58	700.808	537.59	453.46
1093.57	6134.76	5217.29	2000.02	2743.61	1608.61	518.962	815.202	1573.71		412.985	414.17	572.769	652.149	495.198	455.572	366.67	443.307	1074.36
1043.76	987.874	1070.51	2505.76	3175.8	367.473	393.413	406.083	1898.88		572.769	1819.59	407.368	402.002	442.255	604.822	401.249	441.219	393.45
1943.74	3594.92	3436.5	1974.27	2828.74	1701.77	1249.28	1557.22	693.052		407.368	1047.64	401.39	384.99	472.655	495.007	391.767	451.498	372.275
5435.13	1599.85	4164.31	415.867	1094.16	1871.01	407.589	1249.28	1859.5		401.39	412.12	3436.5	462.716	407.395	628.514	383.021	512.874	383.125
1528.77	1093.57	1220.94	469.126	1146.84	426.717	1608.61	407.589	5545.01		1063.49	402.078	422.232	458.061	447.992	472.853	407.348	432.83	393.663
1075.72	4164.31	5217.29	2329.06	1168.44	406.283	367.473	1608.61	4884.43		1097.56	422.232	410.213	400.646	530.907	509.588	400.856	404.368	464.676
1062.38	1220.94	1070.51	466.841	1208.23	1373.42	1701.77	367.473	3322.7		422.232	410.213	412.985	379.253	418.084	530.692	431.365	473.644	454.156
4164.31	5217.29	3436.5	2376.51	1117.88	406.261	1871.01	1701.77	1706.89		410.213	412.985	572.769	367.589	539.469	513.408	471.279	548.943	533.954
1220.94	1070.51	1483.04	2042.74	1198.07	409.821	426.717	1871.01	1183		412.985	572.769	407.368	365.897	689.798	499.701	419.468	401.545	419.728
5217.29	3436.5	5946.43	2069.72	5003.02	422.961	406.283	426.717	527.041		572.769	407.368	401.39	738.75	449.769	432.529	406.122	417.257	1112.39
1070.51	1062.38	1618.48	518.476	856.883	372.24	1373.42	406.283	1613.08		407.368	401.39	5946.43	403.219	432.261	497.311	414.086	399.35	2343.55
3436.5	898.486	428.305	1333.37	862.111	2121.16	5545.01	1373.42	772.855		401.39	1220.94	4282.27	405.564	444.489	601.561	410.64	405.96	412.003
412.602	4710.68	2465.27	1964.03	3211.77	414.656	4884.43	395.094	508.9		1080.21	5217.29	1076.41	484.968	432.114	730.632	419.135	377.309	557.958
443.379	2465.27	2244.47	1225.75	1133.42	1109.04	3322.7	415.41	5545.01		4164.31	1070.51	904.848	426.89	421.725	423.43	431.966	406.756	479.517
1565.48	2244.47	1201.92	1798.48	2698.97	1548.35	385.522	552.392	4884.43		1220.94	3436.5	1206.44	433.503	423.342	572.963	462.355	626.12	464.36
1610.75	1201.92	1256.17	842.256	4500.23	1447.4	5545.01	731.305	3322.7		5217.29	387.302	957.532	426.337	463.519	372.606	437.416	375.013	455.554
417.515	1256.17	2465.27	1142.29	922.162	394.881	4884.43	393.085	2397.37		1070.51	388.598	2869.64	504.282	371.023	420.395	512.53	799.279	418.418
1465.91	375.763	2244.47	1625.68	1134.7	2069.3	3322.7	895.761	2145.18		3436.5	490.901	1068.89	584.625	403.356	568.669	446.817	420.123	602.33
409.752	608.67	1201.92	422.844	863.332	440.279	371.113	392.829	428.036		1440.61	1269.49	977.812	627.167	465.653	406.61	460.797	407.849	419.517
1255.94	366.706	1256.17	2013.91	955.737	833.917	5193.29	396.081	1992.94		1065.94	378.704	1069.68	526.937	382.549	485.688	426.286	395.665	2856.46
407.965	375.264	1937.95	889.196	1401.97	402.958	925.562	375.541	1588.51		1086.87	1601.43	1083.93	588.877	377.955	523.348	424.67	369.852	502.945
413.252	1561.87	458.412	1152.31	884.07	415.627	2384.69	1735.29	2109.28		4093.8	413.567	1845.39	528.173	368.409	423.011	445.597	392.548	425.991
405.604	881.865	403.094	1649.52	933.577	2320.54	873.009	393.536	405.598		1086.05	1014.63	3531.52	591.017	363.525	477.048	413.827	430.853	474.132
420.951	778.336	1908.94	383.611	3140.67	1680.78	986.037	626.319	1997.63		422.232	1257.9	1186.45	418.744	490.487	657.626	446.673	390.358	1442.55
461.301	905.996	1714.5	398.153	860.894	387.143	996.269	390.166	446.94		410.213	397.155	2879.32	381.55	396.736	408.55	411.546	430.042	450.762
1918.6	696.316	411.872	388.146	897.116	387.912	2005.36	399.165	421.936		412.985	422.232	1009.24	384.208	509.604	501.889	414.373	395.506	406.333
2014.74	469.852	1327.73	582.848	880.612	405.978	424.399	417.56	1623.3		572.769	410.213	900.962	390.589	393.745	541.283	498.275	494.085	550.5
1816.56	1475.75	1786.05	456.705	931.084	345.994	2516.41	377.977	1249.28		407.368	412.985	3470.32	461.299	351.813	759.594	497.366	399.467	1189.3
418.789	732.929	1085.8	431.904	840.045	782.178	431.547	371.348	407.589		401.39	572.769	1259.68	712.772	433.191	599.201	407.62	390.091	477.527
1387.2	2465.27	1291.37	413.673	885.315	833.917	5193.29	375.48	1608.61		1105.42	407.368	895.961	666.228	389.212	800.411	396.731	398.776	898.861
1820.1	2244.47	2465.27	415.488	972.523	402.958	925.562	1249.28	367.473		422.232	401.39	422.232	508.074	444.445	844.842	426.908	486.114	479.774
2465.27	1201.92	2244.47	424.802	923.372	415.627	2384.69	407.589	1701.77		410.213	397.226	410.213	435.316	422.439	449.93	452.673	404.939	486.414
2244.47	1256.17	1201.92	432.604	1020.68	2320.54	873.009	1608.61	1871.01		412.985	1762.28	412.985	460.391	412.606	408.543	411.507	613.08	423.425
1201.92	393.32	1256.17	406.537	2491.31	1680.78	986.037	367.473	426.717		572.769	957.388	572.769	531.265	385.563	564.326	419.708	715.324	1032.96
1256.17	377.285	987.874	413.431	1611.59	401.926	1892.84	1701.77	406.283		407.368	1236.8	407.368	390.897	492.06	395.861	421.127	410.274	449.457
2188.53	366.645	3594.92	455.231	905.07	378.041	370.222	1871.01	1373.42		401.39	409.377	401.39	529.504	476.74	588.978	415.206	2758.46	2782.93
2465.27	1621.15	1599.85	435.896	920.529	1946.11	390.634	426.717	430.597		1086.87	407.847	4571.32	396.029	375.257	402.555	473.422	422.618	1402.95
2244.47	634.344	1093.57	507.328	952.273	833.917	5193.29	406.283	410.34		1153.99	399.167	1026.36	576.743	344.677	493.399	397.395	399.406	454.478
1201.92	1057.26	1043.76	403.852	856.099	402.958	925.562	1373.42	407.102		1140.46	393.682	3198.49	412.102	379.893	480.39	425.607	428.286	453.212
1256.17	1296.2	1943.74	412.371	917.012	415.627	2384.69	1591.58	1249.28		2520.47	485.121	1172.09	909.404	374.157	390.965	393.404	379.893	424.48
921.569	374.194	5435.13	435.544	864.039	2320.54	873.009	1249.28	407.589		4586.39	1396.53	1270.21	351.486	386.326	421.554	414.902	836.287	451.373
3213.5	356.478	1528.77	461.871	945.356	1680.78	986.037	407.589	1608.61		1548.06	1085.84	1203.34	399.117	474.493	857.82	893.136	744.278	451.355
1086.02	370.924	1075.72	434.603	876.955	458.976	479.951	1608.61	367.473		5174.31	445.24	3990.34	411.958	446.602	416.708	667.932	1279.45	581.215
3764.93	962.853	1062.38	427.327	875.071	551.196	1249.28	367.473	1701.77		6053.69	1311.62	3160.99	350.368	362.361	479.432	415.811	2025.07	365.962
1048.25	1749.03	898.486	409.303	5193.29	493.906	407.589	1701.77	1871.01		1104.2	412.629	1086.76	443.701	415.395	618.154	415.404	835.797	576.795
1074.32	1682.95	4710.68	438.528	925.562	650.912	1608.61	1871.01	426.717		1081.13	416.698	1637.7	539.645	436.872	439.816	500.372	984.509	412.083
1075.29	375.016	6134.76	434.666	2384.69	1556.15	367.473	426.717	406.283		1136.25	2851.44	1006.9	401.028	827.925	390.822	437.183	535.047	533.951
1000.05	1846.3	987.874	405.845	873.009	833.917	5193.29	406.283	1373.42		1074.61	1045.07	4293.12	479.584	386.754	444.224	392.057	1282.64	849.388
883.584	1500.06	3594.92	439.11	986.037	402.958	925.562	1373.42	1249.28		5953.11	3921.89	1066.11	396.472	416.68	387.936	449.213	1674.62	462.039
3547.17	1670.1	1599.85	525.95	937.332	415.627	2384.69	1248.99	407.589		5637.67	1091.96	1127.02	527.651	385.27	408.858	395.345	379.802	415.101
4863.85	1286.78	1093.57	405.921	2603.95	2320.54	873.009	1614.8	1608.61		4059.04	3048.26	5360.81	404.805	389.638	378.613	421.091	415.744	431.069
4340.81	584.949	1043.76	444.872	853.608	1680.78	986.037	480.529	367.473		1068.15	4698.79	1151.35	397.154	369.525	415.082	455.298	399.875	506.842
1044.57	1632.84	1943.74	459.885	985.086	2697.18	416.998	1758.43	1701.77		887.614	986.447	1010.2	393.521	382.773	468.049	389.205	2114.95	565.599
1055.59	395.395	5435.13	426.711	898.522	649.958	423.781	1479.38	1871.01		2900.01	2769.32	3387.07	392.103	451.245	548.305	417.415	375.748	475.188
2104.08	1947.09	1528.77	462.943	941.292	2610.24	434.643	1336.72	426.717		2173.96	3326.44	3797.4	399.175	368.459	469.587	403.275	376.558	696.365
2587.13	1592.75	1075.72	435.627	930.501	511.693	1865.85	434.613	406.283		3317.4	3043.13	3985.76	763.09	491.101	477.376	417.078	364.298	654.392
1023.12	384.642	1062.38	436.655	869.641	3030.59	1732.24	444.757	1373.42		940.971	988.03	1893.31	474.508	558.178	432.877	404.628	860.416	423.817
1102.15	377.98	898.486	407.928	1002	2481.76	423.278	445.023	418.075		2400.78	1063.14	2117.31	623.503	449.538	428.928	428.993	5381.89	484.117
419.295	2013.64	4710.68	409.172	2530.96	481.184	1561.37	819.624	410.395		1113.67	1015.74	1175.88	397.632	569.92	421.028	427.014	986.316	426.117
411.861	434.441	415.426	414.257	4941.63	659.621	431.249	1380.98	396.618		1200.04	4689.88	5381.89	514.81	523.73	371.342	445.742	1167.71	420.068
2294.14	374.625	2321.51	570.029	4605.88	523.336	411.646	1838.01	413.241		1006.03	3178.6	986.316	477.035	393.733	406.282	409.817	5349.02	466.329
2232.71	681.259	389.754	521.324	1283.94	494.582	1390.38	1019.17	402.411		2472.46	2003.5	1167.71	359.606	433.116	467.624	409.174	5660.64	369.619
415.112	383.037	394.466	473.283	881.7	833.917	5193.29	402.096	397.84		1023.39	1162.61	3349.02	366.929	372.55	458.82	432.682	1471.49	458.601
2199.93	1148.44	666.888	680.015	938.341	402.958	925.562	452.793	479.75		3318.14	2208.46	3660.64	374.807	410.184	706.018	437.993	2545.02	463.685
2520.24	384.632	397.822	437.005	3365.9	415.627	2384.69	918.878	407.962		1065.04	1140.38	1471.49	411.262	479.862	387.114	440.563	1040.76	444.912
2682.17	1759.46	776.288	412.68	1009.2	2320.54	873.009	510.324	404.425		1047.47	1042.32	2545.02	426.672	368.77	488.268	416.838	1138.18	2320.43
921.569	349.628	407.689	526.749	947.907	1680.78	986.037	1886.43	440.382		1002.22	431.122	1040.76	365.135	357.37	433.869	415.923	2464.02	562.34
3213.5	6134.76	465.862	434.727	3996.44	496.208	389.239	432.318	385.241		2418.3	398.136	1138.18	356.489	416.263	469.561	411.005	6055.81	495.328
1086.02	987.874	2021.06	446.12	4044.43	1700.33	833.917	5193.29	833.917		1034.32	507.235	2464.02	369.336	382.223	420.073	516.135	5085.8	462.172
3764.93	3594.92	422.353	418.606	838.711	471.616	402.958	925.562	402.958		932.798	1123.02	6055.81	419.503	372.734	400.822	430.557	515.232	445.306
1048.25	1599.85	380.092	486.675	949.894	474.544	415.627	2384.69	415.627		892.237	418.867	5085.8	362.746	374.297	493.236	504.937	447.102	428.191
1074.32	1093.57	2052.38	390.899	963.995	802.102	2320.54	873.009	2320.54		1159.02	1591.22	921.391	493.433	363.629	591.408	537.413	661.967	573.42
1075.29	1043.76	420.544	426.718	905.806	983.903	1680.78	986.037	1680.78		1175.83	1098.7	1052.58	393.248	342.349	426.423	395.545	427.404	407.689
1000.05	1943.74	1399.1	417.564	2307.65	573.723	1253.02	445.538	433.414		4576.19	419.772	2007.82	379.402	523.96	420.217	441.632	569.428	397.933
883.584	5435.13	1788.14	389.388	875.261	890.961	437.84	447.443	586.23		1070.58	1534.2	5803.09	397.289	372.072	459.075	393.428	566.201	394.62
3547.17	1528.77	404.132	398.336	2596.78	444.235	394.44	1750.08	462.501		1075.2	1825.26	3179.55	405.451	391.621	441.942	466.412	516.622	405.749
4863.85	1075.72	401.48	419.445	3959.98	1936.71	1354.46	1444.74	414.463		3117.62	394.183	1225.1	411.121	362.668	578.865	506.085	509.149	567.048
4340.81	1062.38	412.134	420.307	933.539	466.484	444.983	433.812	434.33		985.616	394.343	1076.05	360.942	389.139	524.891	419.914	560.188	424.954
1044.57	898.486	411.587	515.342	939.202	1961.1	421.265	432.477	432.365		980.9	921.016	3486.11	392.388	352.714	416.602	428.317	423.861	411.157
1055.59	4710.68	1936.76	403.597	1022.07	1666.8	411.91	494.262	427.161		1157.99	410.997	1229.33	402.027	392.592	427.105	508.233	486.116	374.831
2104.08	1267.71	401.774	572.433	4596.07	505.85	449.885	953.979	444.24		1527.72	417.746	1656.74	372.22	363.081	575.974	410.917	445.306	419.937
2587.13	452.131	1476.29	410.552	2503.15	428.707	1140.96	1326.9	430.641		943.577	2229.78	1711.24	403.833	373.368	463.122	418.976	428.191	417.748
1023.12	430.031	376.751	399.349	862.645	581.968	936.457	2172.44	400.898		1171.22	415.8	1177.06	566.62	395.542	447.764	445.711	573.42	545.62
1102.15	417.208	1208.63	393.494	4724.91	1876.43	1050.92	979.468	412.026		1194.75	1505.15	1206.47	591.043	374.989	531.595	452.081	407.689	405.561
403.246	1302.99	1374.41	463.799	2514.77	428.112	413.024	468.967	441.922		5349.61	2027.74	2364.53	445.33	471.266	684.358	409.704		429.475
433.487	430.824	434.246	411.061	6276.96	1046.99	394.588	1290.55	415.455		943.577	2229.78	1711.24	403.833	414.609	656.532	423.874		410.387

## Sheet: Fig. 1F
PLA: MRE11-EdU
Cells with PLA foci (%)
sgCTRL #2
DMSO	HU
19.2661	47.9769	N1
13.9394	52.4752	N2

## Sheet: Fig. 1G
PLA: MAD2L2-EdU
Cells with PLA foci (%)
sgCTRL #2
DMSO	HU
6	35.249	N1
12.1951	28.4553	N2
3.57143	22.7273	N3

## Sheet: Fig. 2C
Fork progression														Controls shared between Fig. 2c (N3), Fig. 5c (N2), and Fig. 6E (N2) as they were processed together.
N1							N2							N3
DMSO			HU				DMSO			HU				DMSO			HU
sgCTRL #2	sgMAD2L2 #12	sgMAD2L2 #23	sgCTRL #2	sgMAD2L2 #12	sgMAD2L2 #23		sgCTRL #2	sgMAD2L2 #12	sgMAD2L2 #23	sgCTRL #2	sgMAD2L2 #12	sgMAD2L2 #23		sgCTRL #2	sgMAD2L2 #12	sgMAD2L2 #23	sgCTRL #2	sgMAD2L2 #12	sgMAD2L2 #23
1.5	0.94	1.22	0.79	0.21	0.22		0.9	0.37	0.51	0.58	0.23	0.26		1.2	0.99	0.68	0.49	0.31	0.12
1.44	1.02	0.79	0.67	0.19	0.3		1.2	1.05	0.8	0.26	0.22	0.13		0.87	0.46	0.65	0.29	0.47	0.47
1.37	0.39	0.8	0.67	0.29	0.32		1.05	1.36	0.72	0.16	0.29	0.11		0.99	0.55	0.79	0.54	0.58	0.22
0.81	0.91	0.76	0.66	0.1	0.08		0.75	0.99	0.38	0.24	0.19	0.08		1.1	0.77	0.47	0.35	0.73	0.33
0.7	0.99	0.83	0.65	0.17	0.07		1.16	1.05	0.93	0.27	0.46	0.29		0.98	0.63	0.67	0.3	0.16	0.33
1.26	0.88	0.66	0.63	0.14	0.3		0.67	1.36	0.73	0.08	0.2	0.46		1.02	0.75	0.67	0.4	0.15	0.38
1.17	1.02	0.76	0.29	0.07	0.3		0.98	0.48	0.55	0.32	0.26	0.25		1.13	0.36	0.6	0.3	0.15	0.33
0.39	0.63	0.99	0.64	0.13	0.2		1.05	1.05	0.36	0.27	0.32	0.16		0.87	0.52	0.69	0.57	0.66	0.29
0.91	0.68	0.66	0.71	0.15	0.22		1.1	1.36	0.72	0.1	0.41	0.29		0.99	0.43	0.53	0.44	0.06	0.5
0.99	1.29	0.61	0.65	0.21	0.24		1.16	1.05	0.66	0.36	0.37	0.4		0.87	0.89	0.65	0.45	0.09	0.05
0.88	0.76	0.99	0.16	0.14	0.36		0.99	1.36	0.83	0.35	0.48	0.22		0.99	0.41	0.57	0.48	0.17	0.24
1.02	0.58	0.92	0.64	0.17	0.18		0.88	1.05	1.03	0.17	0.55	0.22		0.83	0.66	0.68	0.35	0.27	0.15
0.63	0.95	0.82	0.9	0.11	0.24		1.02	1.36	0.61	0.2	0.31	0.21		0.61	0.91	0.65	0.59	0.83	0.07
0.68	1.05	1.05	1.21	0.14	0.08		1.05	1.05	0.49	0.11	0.28	0.44		1.03	1.39	0.45	0.36	1.3	0.12
1.29	0.88	0.96	0.3	0.13	0.26		0.75	1.36	0.5	0.68	0.21	0.19		0.78	0.61	0.78	0.29	0.18	0.19
0.76	0.92	1.1	0.65	0.1	0.28		1.16	1.24	0.77	0.07	0.37	0.31		0.54	0.49	0.72	0.33	0.12	0.2
0.58	0.99	0.84	0.22	0.23	0.37		1.02	0.92	0.92	0.88	0.26	0.08		0.62	0.42	0.61	0.54	0.07	0.12
0.8	0.42	1.04	0.66	0.21	0.2		0.55	0.86	1.06	1.09	0.94	0.14		0.61	0.88	0.45	0.35	0.19	0.14
0.98	0.43	0.97	0.57	0.08	0.08		0.96	0.74	0.97	1.3	0.3	0.33		0.62	0.76	0.46	0.55	0.14	0.06
1.21	0.82	1.01	0.65	0.11	0.4		1.2	0.76	1.28	0.78	0.29	0.11		0.75	0.63	0.73	0.36	0.6	0.09
0.99	0.77	0.73	0.36	0.13	0.21		1.19	0.44	0.82	0.38	0.27	0.31		0.98	0.87	0.54	0.44	0.04	0.06
0.39	0.96	0.93	0.64	0.09	0.37		1.05	0.47	0.73	0.91	0.25	0.12		0.83	0.66	0.55	0.57	0.07	0.07
0.91	0.95	0.99	0.59	0.23	0.39		1.1	1.33	0.8	0.97	0.35	0.18		0.62	0.78	0.76	0.45	0.12	0.12
0.99	0.96	0.58	0.56	0.17	0.24		1.16	1.05	0.87	1.04	0.42	0.19		0.66	0.66	0.7	0.25	0.07	0.16
0.88	0.87	0.64	0.62	0.08	0.39		0.88	1.36	0.6	1.09	0.11	0.08		0.87	0.87	0.54	0.14	0.1	0.18
1.02	1.13	0.86	0.3	0.15	0.22		1.02	1.17	0.67	0.98	0.22	0.25		0.99	0.48	0.82	0.57	0.1	0.15
0.63	0.99	0.75	0.71	0.18	0.24		1.05	0.72	0.86	0.84	0.59	0.22		0.84	0.45	0.79	0.57	0.05	0.06
0.68	0.79	1.07	0.64	0.09	0.28		0.75	1.09	0.81	0.83	1.31	0.16		0.62	0.41	0.47	0.66	0.06	0.16
1.29	0.82	1.1	0.24	0.13	0.41		1.16	1.01	0.96	0.93	1.01	0.45		1.06	0.76	0.79	0.42	0.16	0.02
0.76	0.73	1.33	0.63	0.13	0.22		1.11	1.05	0.74	0.68	0.54	0.23		0.92	0.63	0.57	0.25	0.05	0.19
0.58	0.55	1.11	0.33	0.15	0.27		0.79	0.98	0.62	0.78	0.23	0.16		1.06	0.87	0.45	0.42	0.06	0.14
0.98	0.41	0.93	0.2	0.27	0.18		0.87	0.76	0.64	0.84	0.22	0.23		0.92	0.45	0.55	0.25	0.05	0.16
1.13	0.72	1.12	0.22	0.21	0.1		0.97	0.59	1.22	0.88	0.29	0.22		0.87	0.47	0.49	0.37	0.11	0.08
1.16	0.81	0.96	0.72	0.13	0.15		1.05	0.84	0.63	0.55	0.19	0.29		0.99	0.65	0.42	0.45	0.09	0.13
0.84	0.76	1.26	0.22	0.41	0.04		0.75	0.78	1.13	0.8	0.35	0.19		0.63	0.43	0.58	0.34	0.07	0.15
1.17	0.61	0.74	0.6	0.26	0.16		1.16	0.89	0.5	0.89	0.23	0.08		0.6	0.55	0.47	0.34	0.11	0.2
0.89	0.91	0.86	0.68	0.24	0.19		0.82	1.05	0.91	0.7	0.22	0.2		0.88	0.47	0.65	0.41	0.05	0.12
0.61	0.84	0.85	0.23	0.12	0.15		0.96	0.66	0.97	0.88	0.29	0.2		1.06	0.65	0.54	0.69	0.07	0.13
1.12	0.6	1.11	0.71	0.13	0.13		1.2	0.77	0.73	0.66	0.19	0.23		0.92	0.43	0.6	0.58	0.13	0.07
0.83	0.57	1.12	0.39	0.48	0.18		0.73	0.74	0.6	0.91	0.23	0.19		0.91	0.55	0.55	0.4	0.12	0.12
0.83	0.71	0.73	0.62	0.14	0.12		0.67	0.59	0.95	0.63	0.22	0.26		0.7	0.64	0.56	0.7	0.1	0.17
0.78	1.02	0.95	0.62	0.12	0.17		0.7	0.98	0.89	0.78	0.29	0.31		0.71	0.72	0.65	0.58	0.1	0.05
0.86	0.75	1.33	0.57	0.17	0.16		0.67	0.26	1.12	0.84	0.19	0.34		0.82	0.46	0.56	0.55	0.17	0.13
0.78	0.8	1.06	0.7	0.26	0.14		0.73	0.67	1.02	1	0.32	0.19		0.69	0.59	0.57	0.54	0.08	0.14
0.81	0.87	0.68	0.68	0.11	0.17		0.76	0.85	1.04	0.47	0.48	0.11		0.76	0.44	0.55	0.44	0.14	0.11
0.96	0.77	0.72	0.72	0.64	0.25		0.99	0.68	1.07	0.65	0.4	0.17		0.8	0.77	0.68	0.32	0.12	0.1
0.86	0.7	0.86	0.86	0.47	0.12		0.88	0.72	0.87	0.69	0.48	0.25		0.62	0.52	0.72	0.35	0.13	0.09
0.51	0.61	0.82	0.82	0.36	0.42		1.02	1.05	0.82	0.86	0.62	0.29		0.73	0.86	0.55	0.31	0.13	0.13
0.52	0.66	0.55	0.55	0.31	0.17		0.99	1.36	0.88	1.39	0.53	0.36		0.84	0.54	0.46	0.6	0.14	0.12
0.58	1.22	0.88	0.46	0.25	0.16		0.88	0.58	0.72	0.54	0.07	0.25		1.2	0.55	0.59	0.61	0.14	0.08
1.15	1.68	0.69	0.37	0.32	0.29		1.02	1.08	0.92	0.94	0.27	0.15		1.06	0.56	0.44	0.44	0.19	0.31
1.42	1.24	0.73	0.29	0.31	0.33		0.74	0.75	0.79	0.64	0.09	0.09		0.92	0.24	0.77	0.57	0.15	0.32
1.14	0.88	1.01	0.6	0.18	0.29		0.99	1.05	0.67	0.92	0.56	0.17		1.09	0.4	0.69	0.37	0.23	0.52
1.05	0.58	0.93	0.43	0.17	0.1		0.88	0.9	1	0.62	0.46	0.22		0.88	0.51	0.59	0.76	0.25	0.25
1.39	0.75	1.19	0.29	0.26	0.11		1.02	0.57	0.78	0.26	0.36	0.22		1.01	0.81	0.45	1.03	0.15	0.25
1.31	1.06	0.68	0.21	0.33	0.29		0.99	0.45	1.2	0.33	0.58	0.4		0.86	0.47	0.64	0.57	0.05	0.34
1.33	0.98	0.72	0.42	0.3	0.14		1.05	1.05	0.76	0.25	0.51	0.31		1.3	0.66	0.62	0.59	0.06	0.42
1.35	1.19	0.86	0.36	0.19	0.23		0.75	0.9	1.29	0.4	0.17	0.27		1.2	0.54	0.78	0.58	0.18	0.14
1.03	0.84	0.82	0.47	0.36	0.02		1.16	0.42	0.7	0.55	0.22	0.2		0.82	0.8	0.55	0.27	0.12	0.35
0.85	1.04	0.55	0.27	0.24	0.12		0.97	0.51	0.96	0.4	0.22	0.25		1.06	0.34	0.62	0.43	0.13	0.3
1.42	0.86	0.99	0.68	0.18	0.28		0.77	1.05	0.89	0.47	0.4	0.16		0.92	0.47	0.59	0.23	0.13	0.21
1.07	0.92	1.08	0.64	0.2	0.28		0.8	1.36	0.58	0.36	0.71	0.41		1.09	0.66	0.44	0.41	0.13	0.45
1.16	0.96	1.17	0.72	0.15	0.39		0.46	0.35	0.84	0.41	0.17	0.12		1.2	0.54	0.34	0.33	0.04	0.28
1.06	1.01	1.27	0.72	0.24	0.39		1.07	0.29	1.26	0.58	0.22	0.42		0.83	0.8	0.57	0.22	0.17	0.28
1.08	1.22	1.48	0.78	0.17	0.3		0.99	0.79	0.79	0.44	0.22	0.14		1.01	0.24	0.45	0.22	0.06	0.11
1.05	1.68	0.74	0.62	0.2	0.28		0.88	1.05	0.98	0.56	0.4	0.2		1.03	0.22	0.55	0.21	0.21	0.18
1.19	1.24	1.49	0.63	0.1	0.23		1.02	0.9	0.82	0.06	0.58	0.19		1.68	0.47	0.33	0.34	0.23	0.23
1.21	0.88	0.7	0.75	0.26	0.25		0.98	0.69	0.66	0.26	0.7	0.2		1.3	0.47	0.35	0.48	0.15	0.28
1.63	0.76	0.86	0.71	0.63	0.2		0.78	0.63	0.47	0.17	0.17	0.27		1.02	0.66	0.68	0.39	0.13	0.21
0.8	0.58	0.91	0.65	0.13	0.22		1.05	0.51	0.19	0.26	0.22	0.2		0.84	0.54	0.44	0.6	0.07	0.28
1.04	0.75	0.79	0.52	0.35	0.06		0.68	0.3	0.9	0.18	0.22	0.27		1.3	0.8	0.66	0.22	0.16	0.25
1.12	0.91	0.92	0.69	0.41	0.22		1.04	0.64	1.21	0.33	0.4	0.15		1.11	0.55	0.69	0.64	0.1	0.15
1.01	0.92	0.79	0.65	0.33	0.12		1.34	0.57	0.84	0.27	0.72	0.32		1.24	0.47	0.66	0.27	0.15	0.16
0.96	0.98	0.93	0.3	0.24	0.43		1.3	0.51	1.3	0.32	0.24	0.14		0.88	0.66	0.65	0.27	0.16	0.09
1.34	1.02	1.18	0.67	0.19	0.39		1.38	0.61	0.96	0.33	0.18	0.22		1.2	0.54	0.65	0.25	0.14	0.24
0.77	1.13	0.96	0.65	0.1	0.38		0.95	0.75	1.14	0.16	0.32	0.1		1.7	0.8	0.64	0.4	0.12	0.34
0.82	0.64	0.96	0.7	0.24	0.49		1.2	0.26	1.22	0.33	0.31	0.45		1.2	0.42	0.52	0.24	0.12	0.08
1.41	1.1	0.55	0.33	0.43	0.31		0.62	0.91	1.02	0.15	0.41	0.06		0.99	0.54	0.85	0.27	0.05	0.16
0.7	0.84	0.58	0.27	0.23	0.22		0.79	0.75	0.99	0.31	0.17	0.15		0.98	0.66	0.73	0.55	0.17	0.19
1.22	0.97	0.74	0.61	0.12	0.17		1.1	0.45	0.82	0.3	0.22	0.13		1.02	0.23	0.56	0.32	0.2	0.29
0.85	0.77	1.17	0.6	0.36	0.2		0.62	0.74	0.92	0.27	0.22	0.54		1.13	0.13	0.58	0.29	0.12	0.2
0.97	0.8	0.78	0.69	0.22	0.41		0.87	0.57	0.9	0.55	0.4	0.17		1.4	0.28	0.36	0.28	0.16	0.21
0.79	0.98	0.87	0.77	0.36	0.34		1.14	0.55	0.97	0.4	0.17	0.35		0.82	0.28	0.83	0.23	0.17	0.18
1.27	1.44	0.67	0.26	0.17	0.15		0.85	0.26	1.15	0.33	0.66	0.19		0.87	0.22	0.82	0.32	0.21	0.1
0.8	1.09	1.15	0.33	0.23	0.32		1.56	0.37	0.87	0.26	0.23	0.27		0.99	0.13	0.73	0.3	0.13	0.13
1.08	1.16	0.15	0.8	0.5	0.43		1.01	0.79	0.54	0.34	0.31	0.18		0.98	0.16	0.59	0.14	0.21	0.31
1.41	0.97	0.21	0.69	0.27	0.26		0.61	0.44	0.66	0.43	0.39	0.29		1.02	0.18	0.69	0.52	0.17	0.26
0.91	0.75	0.36	0.72	0.21	0.28		1.41	0.53	1.45	0.55	0.47	0.33		1.13	0.2	0.69	0.37	0.11	0.14
1.21	0.91	0.01	0.62	0.62	0.15		0.87	0.59	0.54	0.65	0.46	0.13		1.3	0.21	0.58	0.81	0.17	0.13
0.97	0.87	0.2	0.32	0.25	0.25		1.03	0.6	1.03	0.37	0.44	0.31		0.98	0.28	0.51	0.16	0.08	0.02
1.16	0.98	0.17	0.53	0.38	0.36		0.81	0.44	1.29	0.32	0.43	0.21		1.02	0.2	0.62	0.14	0.11	0.16
0.89	0.51	0.19	0.49	0.51	0.15		0.84	0.49	0.98	0.34	0.6	0.19		1.13	0.39	0.74	0.24	0.1	0.18
1	0.27	0.37	0.36	0.27	0.21		0.69	0.44	0.78	0.44	0.32	0.17		0.98	0.34	1.03	0.57	0.1	0.16
0.65	0.27	0.25	0.45	0.27	0.36		0.65	0.7	0.66	0.43	0.61	0.18		1.02	0.34	0.72	0.43	0.18	0.16
1.34	0.36		0.28	0.36	0.01		1.2	0.47	0.68	0.62	0.14	0.28		1.13	0.54	0.67	0.38	0.09	0.22
0.86	0.26		0.58	0.26	0.2		1.05	1.17	0.78	0.44	0.17	0.12		0.83	0.54	0.86	0.51	0.12	0.15
1.36	0.26		0.8	0.26	0.17		0.75	1	0.81	0.73	0.22	0.28		0.98	0.45	0.88	0.26	0.15	0.11
0.84	0.27		0.23	0.27	0.19		1.16	1.17	0.6	0.22	0.22	0.16		1.02	0.45	0.67	0.51	0.12	0.2
0.8	0.34		0.56	0.34	0.37		0.88	0.55	0.5	0.27	0.4	0.16		1.13	0.66	0.84	0.13	0.13	0.15
1.29	0.29		0.61	0.29	0.25		0.98	0.65	0.66	0.45	0.77	0.12		0.98	0.54	0.84	0.3	0.18	0.26
0.77			0.77											1.02	0.32	0.79	0.79	0.12	0.2

## Sheet: Fig. 2D 
Fork restart
sgCTRL #2 -HU-N1							sgMAD2L2 #12 -HU-N1							sgMAD2L2 #23 -HU-N1
Image	# fibers	stalled ( Red)	newly initiated ( green)	restarted (red-green)				# fibers	stalled ( Red)	newly initiated ( green)	restarted (red-green)			Image	# fibers	stalled ( Red)	newly initiated ( green)	restarted (red-green)
1	124	27	12	85			1	123	59	34	30			1	108	33	32	43
2	131	35	20	76			2	131	55	44	32			2	109	32	54	23
3	152	25	32	95			3	111	58	33	20			3	132	44	55	33
4	135	4	22	109			4	119	52	45	22			4	121	55	45	21
5	175	40	23	112			5	109	34	55	20			5	133	43	50	40
6	150	23	34	93			6	100	36	43	21			6	122	38	49	35
7	133	13	22	98			7	93	26	45	22			7	129	44	55	30
sum	1000	167	165	668			8	91	33	33	25			8	146	57	60	29
%		16.7	16.5	66.8			9	123	43	55	25			sum	1000	346	400	254
sgCTRL #2 -HU-N2							sum	1000	396	387	217			%		34.6	40	25.4
Image	# fibers	stalled ( Red)	newly initiated ( green)	restarted (red-green)			%		39.6	38.7	21.7			sgMAD2L2 #23 -HU-N2
1	104	8	8	88			sgMAD2L2 #12 -HU-N2							Image	# fibers	stalled ( Red)	newly initiated ( green)	restarted (red-green)
2	105	17	12	76			Image	# fibers	stalled ( Red)	newly initiated ( green)	restarted (red-green)			1	204	60	97	47
3	153	20	16	117			1	158	56	67	35			2	149	35	81	33
4	124	10	13	101			2	179	51	75	53			3	148	44	66	38
5	121	10	12	99			3	149	45	62	42			4	171	49	87	35
6	133	14	13	106			4	160	50	75	35			5	152	43	77	32
7	145	14	22	109			5	166	54	68	44			6	176	49	88	39
8	115	17	15	83			6	188	59	66	63			sum	1000	280	496	224
sum	1000	110	111	779			sum	1000	315	413	272			%		28	49.6	22.4
%		11	11.1	77.9			%		31.5	41.3	27.2			sgMAD2L2 #23 -HU-N3
sgCTRL #2 -HU-N3							sgMAD2L2 #12 -HU-N3							Image	# fibers	stalled ( Red)	newly initiated ( green)	restarted (red-green)
Image	# fibers	stalled ( Red)	newly initiated ( green)	restarted (red-green)			Image	# fibers	stalled ( Red)	newly initiated ( green)	restarted (red-green)			1	115	52	82	47
1	99	12	5	82			1	95	23	52	30			2	174	35	75	44
2	111	15	12	84			2	85	62	45	34			3	163	32	77	45
3	220	14	15	191			3	112	45	52	33			4	175	45	75	35
4	123	13	14	96			4	165	55	80	20			5	175	55	77	40
5	97	22	21	54			5	189	45	75	35			6	100	49	88	39
6	88	10	14	64			6	187	55	44	42			7	98	33	65	26
7	147	18	16	113			7	167	54	54	55			sum	1000	301	539	276
8	115	17	20	78			sum	1000	339	402	249			%		30.1	53.9	27.6
sum	1000	121	117	762			%		33.9	40.2	24.9
%		12.1	11.7	76.2

## Sheet: Fig. 2E
Ratio IdU/CldU
N1					N2			N3
shSCR	shMAD2L2 #69	shMAD2L2 #71	shBRCA1		shSCR	shMAD2L2 #71		shSCR	shMAD2L2 #69	shMAD2L2 #71	shBRCA1
1.29	0.96	0.84	0.55		1.716	1.14715		1.5	1.14	0.8	1.19
1.27	1.23	0.55	0.91		1.07131	0.990098		1.75	0.91	1.07	0.82
2.1	0.9	0.24	0.32		1.6313	2.01545		1.31	1.21	1.34	0.58
1.3	0.51	0.72	0.54		0.952727	1.1326		1.33	1.37	0.76	1.03
1.21	0.57	0.13	0.37		1.33327	1.3851		1.02	1.61	0.65	0.52
0.86	0.98	0.84	0.9		1.87999	0.45577		1.96	1.2	0.82	0.68
1.92	0.14	0.51	0.81		1.53757	1.15894		1.16	1.02	1.09	0.31
1.82	1.55	0.7	0.75		1.19818	1.23139		1.58	0.7	0.44	0.66
0.63	0.44	0.44	0.57		0.791224	0.679255		1.21	0.64	0.85	0.87
1.63	0.78	0.66	0.5		1.27076	0.642663		1.12	1	1.01	1.13
1.71	0.98	1.47	0.54		1.19724	0.829166		1.33	1.26	1.59	0.48
1.32	0.52	0.59	0.54		0.946188	0.618628		1.57	0.99	1.04	0.5
0.94	0.98	1.58	0.52		1.11557	0.468702		1.17	1.9	1.38	0.68
1.47	0.83	1.03	0.88		1.40603	1.02579		1.34	0.59	0.4	0.91
1.83	0.98	0.87	0.66		1.30659	0.957577		1.72	0.78	0.74	0.8
1.09	0.82	0.71	0.39		1.28044	0.740597		1.81	1.1	1.68	1.2
1.45	0.42	0.59	0.28		3.33499	1.25319		1.76	1.15	1.03	0.69
1.97	0.44	0.52	0.03		1.44072	0.872124		1.28	0.95	1.19	0.8
1.55	0.98	0.33	0.95		1.92709	0.786933		1.21	1.13	1.25	0.75
1.16	0.52	0.34	0.89		1.69183	1.07779		1.48	0.7	1.43	0.88
1.42	0.81	0.86	0.61		1.44335	1.32937		1.05	0.93	0.86	0.86
1.67	1.4	0.93	0.52		1.59361	1.38434		1.25	0.94	0.87	0.68
1.31	0.98	0.85	0.8		0.761731	0.855917		1.88	1.35	0.77	0.49
2.04	1.41	0.93	0.71		1.05168	0.852997		1.61	0.98	0.81	0.58
1.72	0.98	0.83	0.78		1.6684	0.905426		1.68	1.45	1.04	1.07
0.62	0.7	0.82	0.46		0.985578	0.956513		1.65	0.95	1.29	1.23
1.37	0.98	0.6	0.36		1.95193	1.39658		0.96	1.27	0.57	0.64
0.92	0.59	0.41	0.55		0.644112	0.773795		0.92	1.91	0.74	0.41
1.63	0.98	0.43	0.5		1.14765	1.99327		0.67	1	0.86	0.6
1.41	0.37	0.41	0.61		1.67508	0.861483		1.58	0.75	0.61	0.51
0.91	0.26	0.6	0.53		1.16986	1.39392		1.03	1.27	1.27	0.42
1.01	0.98	0.77	0.52		1.60977	0.536106		1.98	1.09	0.6	0.52
1.88	0.94	0.44	0.67		1.58464	1.20506		1.52	1.06	0.92	0.44
1.57	0.83	0.36	0.48		1.41748	0.868507		1.9	1.05	0.48	0.38
1.72	0.7	0.73	0.75		1.02726	1.05027		1.47	1.54	1.32	0.45
1.25	1.26	0.78	0.5		1.32345	0.895478		1.39	0.72	0.7	0.67
1.45	0.75	1.04	0.3		2.10082	0.858251		1.81	1.3	1.1	0.66
0.88	0.93	0.43	0.61		1.15879	0.687642		1.42	0.7	0.52	0.77
1.02	0.64	1.08	0.61		1.16881	0.538448		1.71	0.87	0.72	0.78
0.64	1.23	0.93	0.67		1.70519	0.361748		1.54	0.49	1.16	0.7
1.19	0.62	0.54	0.15		0.960869	1.88492		1.31	0.6	0.63	0.6
0.8	0.6	1.01	0.4		1.32361	1.13569		1.77	0.97	1.17	1.12
0.69	0.5	0.5	0.32		1.74981	1.80857		1.09	0.93	0.49	0.37
1.09	0.52	0.82	0.51		1.44999	1.41568		1.77	0.55	0.92	0.74
1.2	0.71	1.03	0.61		1.21766	0.787177		0.61	0.86	1.04	0.26
1.78	1.08	0.54	0.78		1.72952	2.44398		1.67	0.83	1.06	0.5
1.01	0.27	0.54	0.5		1.42208	1.00716		2.42	0.77	0.76	0.69
1.04	0.98	0.57	0.63		1.71968	0.939887		1.27	0.77	0.29	0.49
1.07	1.8	0.5	0.55		0.957473	0.992992		1.57	1.42	0.76	0.77
1.2	0.98	0.78	0.98		1.95091	0.499144		1.54	0.81	0.33	1.01
1.88	0.74	1.01	0.9		1.30702	1.16436		1.19	1.12	0.32	0.95
1.12	0.58	0.46	0.58		0.97159	0.825345		1.48	1.02	0.63	0.45
1.38	0.72	0.43	0.58		1.13277	0.696499		1.94	1.08	0.46	0.41
1.32	0.62	0.82	0.39		1.14462	2.04813		1.63	0.76	0.43	0.41
0.68	0.68	0.74	0.46		1.45671	1.99406		1.03	0.77	0.68	0.35
0.98	0.52	0.59	0.75		1.08315	1.42657		1.52	0.6	0.93	0.79
0.91	0.56	0.58	0.58		1.74172	1.25168		2.01	1.02	0.53	0.53
1.61	1.15	0.88	0.57		1.35126	1.31531		0.94	1.03	0.51	0.33
1.79	0.8	1.61	0.53		2.20512	2.23994		1.36	0.79	0.48	0.56
1.1	0.72	0.56	0.84		0.876432	1.14873		1.46	1.28	0.8	0.27
0.39	0.52	0.73	0.82		1.2464	1.07291		0.9	0.92	0.63	0.76
1.75	1.31	0.4	0.58		1.54753	0.834816		2.65	0.98	0.47	0.68
1.04	0.75	0.71	0.26		0.221487	0.867148		2.21	1.07	0.53	0.77
1.67	0.98	0.57	0.58		2.08713	0.668744		2.17	0.75	0.62	0.26
1.11	0.98	0.59	0.58		5.09136	1.51122		2.97	0.66	0.6	0.67
1.69	0.6	0.7	0.48		0.667361	0.50515		1.43	1.04	0.36	0.33
0.81	1.19	0.55	0.6		1.07447	0.886635		1.14	0.73	0.58	0.64
1.64	0.83	0.82	0.8		1.04333	0.840284		1.29	0.98	0.66	0.72
1.67	0.98	1.11	0.51		2.10846	0.775575		2.24	0.61	0.72	0.67
0.95	0.98	0.61	0.58		1.67094	0.707957		1.54	1.48	0.58	0.56
1.58	0.61	1.12	0.46		0.555151	1.29947		1.22	0.67	0.67	0.76
0.91	0.98	0.72	0.42		1.09567	1.86616		1.38	0.9	0.64	0.57
1	0.62	0.7	0.59		0.85157	1.81071		1.1	0.67	1.01	0.63
1.22	0.97	0.29	0.86		1.05987	1.62554		2.02	0.45	0.65	0.73
1.4	0.98	0.07	0.75		2.02963	1.03275		2.99	1.36	1	0.55
0.78	0.67	0.54	0.64		1.68144	0.530754		2.16	1.04	0.89	0.325
1.32	1.3	1.07	0.69		1.16857	1.35545		1.25	1.24	0.85	0.7
1.42	1.06	1.32	0.76		0.986348	0.787349		2.19	1.59	0.37	0.26
1.91	1.47	0.88	0.91		0.954574	1.10431		1.25	1.77	0.86	0.97
1.03	0.89	0.56	0.63		2.0287	0.75458		1.88	0.45	0.53	0.43
1.31	0.79	0.66	0.58		1.03183	0.691879		2.55	1.12	0.43	0.54
1.78	0.84	0.4	0.58		1.17323	1.59765		1.99	1.31	0.97	0.5
1.05	0.66	0.24	0.7		0.972694	1.3521		2.68	1.45	0.56	0.36
0.75	0.52	0.58	0.79		0.536601	1.19274		1.66	0.89	0.49	0.366
0.73	0.36	0.42	0.81		1.25	0.601822		1.96	1.29	0.46	0.72
1.11	1.28	0.69	0.63		0.908285	1.56156		2.3	1.62	0.39	0.56
0.88	1.08	0.62	0.58		1.10892	1.16437		1.26	1.47	1.06	0.69
1.59	0.56	0.4	0.68		1.04034	0.684537		1.94	0.44	0.61	0.52
1.02	0.56	0.48	0.4		1.12322	1.09263		1.36	1.24	0.89	0.54
0.44	0.88	0.61	0.33		1.03362	1.23077		2.11	1.4	0.61	0.5
0.86	0.36	1.34	0.58		1.41008	0.971242		2.13	1.44	0.9	0.36
1.1	0.49	0.69	0.45		1.49494	0.823562		1.83	1.57	0.48	0.48
0.93	0.63	0.56	0.64		1.68643	1.54971		2.25	2.35	1.43	0.54
1.27	0.67	0.74	0.86		1.05036	1.98575		2.36	0.94	0.47	0.5
1.49	0.47	0.38	0.22		0.773853	0.951614		1.86	0.92	0.33	0.36
0.71	0.5	0.36	0.39		0.83049	1.28259
1.27	0.56	0.18	0.74		0.973577	1.09875
1.9	0.32	0.68	0.38		1.0124	0.916769
1.36	0.47	0.54	0.51		1.06046	1.08882
1.44	1.23	1.18	0.52		1.43687	1.28687
					1.07859	0.640392
					1.2485	0.864557
					0.542852	1.1475
					2.3587	0.828328
					0.590324	0.84612
					1.32674	1.20333
					1.33933	0.839308
					0.680537	0.66385
					1.55075	0.784421
					3.66213	1.07557
					0.385169	0.591521
					2.49031	1.38793
					3.2794	0.822616
					1.11799	1.12166
					2.03084	1.12745
					1.01799	1.09608
					0.977346	0.971051
					1.07505	2.06083
					1.832	1.28761
					1.06639	0.745413
					3.4059	0.624071
					1.28594	0.952585
					0.282841	0.678129
					1.86051	1.77063
					1.23469	0.688459
					1.05108	0.862585
					0.671187	0.920676
					1.48782	0.830454
					1.55175	1.58113
					2.36448	0.622737
					0.688026	1.031
					1.61196	0.631001
					1.38677	1.10681
					2.24772	1.31353
					2.00466	1.17959
					1.20495	1.0211
					2.05139	1.74834
					1.21922	0.902565
					6.57845	0.954042
					0.995776	1.05774
					2.53991	1.08375
					1.04719	1.68865
					1.14499	1.72111
					2.20312	2.10337
					2.8339	1.3313
						1.58584

## Sheet: Fig. 2F
Ratio IdU/CldU
N1				N2			N3
shSCR	shMAD2L2 #69	shMAD2L2 #71		shSCR	shMAD2L2 #71		shSCR	shMAD2L2 #69	shMAD2L2 #71
1.45	0.34	0.76		0.91	0.84		1.06	0.26	0.65
0.54	0.78	1.02		0.68	0.76		0.85	0.51	0.47
1.48	0.96	0.25		2.31	0.27		0.8	1.18	1.55
0.55	1.68	1.2		2.67	0.73		0.2	0.45	0.73
0.94	0.21	0.88		0.65	1.2		0.72	0.43	0.43
0.14	0.8	0.63		0.12	0.42		1.28	0.67	0.36
0.83	1.18	1.74		0.8	2.19		2.08	0.35	0.68
0.35	1.06	1.44		0.18	1.28		0.68	0.3	0.38
2.77	1.26	1		0.09	2.15		0.5	1.52	0.14
1.48	0.1	0.97		0.76	0.06		0.9	0.13	0.4
1.47	0.27	0.44		2.26	0.45		0.7	0.67	2.63
3.03	0.43	0.69		0.73	0.58		1.12	0.24	0.75
2.03	1.26	0.81		1.56	0.51		1.07	0.25	0.24
2.71	0.92	0.87		0.28	0.46		1.52	0.28	3.11
1.86	1.28	0.39		2.57	0.52		0.99	0.42	1.1
0.96	1.49	1.39		0.58	1.11		0.92	0.25	0.67
1.54	0.52	1.19		0.98	0.33		0.95	1.09	0.92
1.74	0.74	0.79		0.75	0.13		1.1	0.42	0.42
0.71	0.85	0.65		0.76	0.63		1.56	0.95	0.22
1.72	0.83	1.54		1.76	0.28		0.69	1.18	0.44
2.47	1.06	0.63		1.08	0.36		0.97	0.52	1.43
2.58	0.89	0.65		2	0.38		0.72	0.59	0.45
1.6	0.95	0.34		0.45	0.33		0.74	2.6	1.21
2.13	0.41	0.64		0.49	0.91		0.99	0.45	0.34
0.91	0.72	1.28		0.46	0.5		0.88	0.73	0.14
1.07	1.84	0.41		0.45	1.39		1	2.01	0.41
1.32	0.4	0.8		3.43	0.85		0.7	0.46	0.43
0.85	1.59	1.3		0.74	1.16		0.94	0.52	2.09
0.69	1.61	1.23		1.25	0.73		0.6	0.08	0.78
0.25	2.18	0.27		1.12	0.91		0.7	0.46	0.6
0.95	0.68	0.38		1.29	0.27		0.65	0.67	0.25
0.52	0.48	0.59		1.32	0.5		0.5	0.68	0.66
0.79	1	1.82		0.92	0.48		2.6	0.45	0.63
0.66	1.21	1.63		1.23	1.04		0.89	0.7	1.38
1.91	0.4	0.8		1.05	1		1.19	0.55	0.66
1.35	0.93	1.36		0.86	0.94		1.24	1.05	0.72
0.92	0.44	0.54		1.23	0.78		0.96	1.69	0.79
0.56	0.53	1.09		0.52	1.95		0.17	1.16	0.25
0.88	0.59	0.34		2.67	0.84		0.84	0.5	0.67
1.38	0.65	0.55		1.17	0.28		0.24	0.44	1.28
1.04	1.12	0.69		1.24	0.45		1.22	0.44	0.52
2	0.23	0.64		0.44	0.5		1.19	0.98	0.33
0.95	0.8	0.89		0.65	0.98		1.91	0.99	0.29
1.96	0.92	1.04		1.23	0.57		1.21	0.99	0.45
1.08	0.57	0.34		0.75	0.62		0.93	0.56	2.59
0.41	0.51	0.56		0.43	1.17		1.4	0.12	0.14
1.23	1.62	0.37		0.75	0.91		1.17	0.92	0.62
0.47	0.58	0.52		1.71	0.64		2.45	0.8	-0.04
0.82	0.61	1.99		1.45	0.69		1.13	0.32	0.3
0.8	0.53	0.65		1.41	0.89		1.63	0.25	0.82
1.33	1.05	2.43		1.24	0.82		0.74	1.22	0.59
0.65	0.94	0.87		1.03	1.44		0.91	1.1	0.5
1.21	0.72	0.26		0.47	0.84		0.87	1.11	0.62
1.91	0.81	1.59		2.73	2		2.08	0.29	0.71
0.91	0.49	0.26		1.94	0.47		0.71	0.93	0.53
0.6	1.26	0.65		1.77	0.7		0.72	0.9	0.28
0.53	0.64	1.4		0.45	0.35		1.34	1.6	0.42
1.66	1.19	0.98		1.37	0.15		1.33	1.1	1.07
1.31	2.42	0.6		0.47	1.03		0.87	2.29	0.48
1.34	0.81	0.45		1.25	0.67		1.08	0.5	0.59
1.25	1.33	0.43		1.14	0.83		0.26	1.34	0.91
0.65	0.8	0.86		0.55	0.36		0.86	0.1	0.79
0.69	2.05	0.68		0.92	0.21		0.4	0.42	0.53
0.42	0.42	0.86		0.87	0.67		0.66	0.37	2.45
1.2	0.68	1.08		0.88	0.66		1.49	2.07	0.35
1.32	0.58	0.13		1.53	0.76		0.77	0.33	0.54
1	0.29	1.17		1.76	0.35		1.07	1.08	0.45
0.64	0.32	0.31		1.07	0.61		0.76	0.28	0.61
0.52	1.52	0.96		1.39	0.8		0.66	0.28	1.82
0.32	0.51	1.28		0.57	0.68		0.45	2.03	2.77
0.65	0.83	0.76		2.55	1.31		0.98	2.34	0.58
0.97	3.06	0.56		1.71	0.76		1	1.16	0.22
2.59	1.38	1.86		0.3	1.19		1.2	0.47	0.2
1.37	0.94	0.5		0.98	1.01		0.48	0.16	0.88
0.55	1.17	0.74		1.39	1.24		0.77	0.23	0.3
0.19	3.14	0.18		0.57	0.52		3.31	0.64	0.35
0.61	0.76	0.3		2.55	0.78		0.66	0.58	0.66
1.19	0.61	0.18		1.71	0.53		1.12	0.9	0.7
0.83	0.06	0.4		0.3	1.58		0.95	0.26	0.39
1.53	0.67	0.45		0.98	0.35		1.34	0.45	0.46
2.82	0.58	1.02		0.72	0.62		1.16	0.42	0.61
1.43	0.94	0.62		1.86	1.18		0.77	0.64	0.4
1.28	0.86	0.67		0.59	1.56		0.98	1.89	0.33
0.81	0.97	0.59		1.24	0.66		1.17	0.67	0.2
0.84	0.61	0.1		0.8	0.67		0.94	0.16	0.27
1.17	0.91	0.52		0.89	0.69		0.82	0.3	0.36
3.02	0.73	0.19		0.98	1.02		1.32	0.68	0.46
1.05	0.7	0.24		1.54	0.61		2.4	0.68	1.03
1.54	0.7	1.13		0.69	0.35		0.86	0.37	1.02
1.41	0.91	1.19		1.95	1.17		0.77	0.97	0.51
0.7	0.93	0.8		1.15	0.27		1.16	0.53	0.4
0.74	0.79	1.17		0.83	0.43		1.06	0.43	0.18
0.89	0.59	0.27		1.05	0.96		1.17	0.8	0.25
0.54	0.66	0.77			0.58		0.89	1.38	0.96
1.22	1.04	1.58			0.51		0.96	0.48	0.57
0.33	1.22	0.82			0.89		2.24	1.4	1.84
1.87	1.05	0.86			0.82		1.33	0.58	0.19
0.51	0.57	0.56			1.25		1.39	0.94	0.44
2.22	0.67	0.32			0.62		0.98	0.68	0.94
	0.9				0.32		0.96		0.38

## Sheet: Fig. 2I
Ratio IdU/CldU
N1				N2				N3
shSCR	shMAD2L2 #69	shMAD2L2 #69		shSCR	shMAD2L2 #69	shMAD2L2 #69		shSCR	shMAD2L2 #69	shMAD2L2 #69
EV	EV	MAD2L2WT		EV	EV	MAD2L2WT		EV	EV	MAD2L2WT
0.87	1.14	1.33		1.38	0.52	1.72		1.37	0.44	1.2
0.93	1.42	1.65		0.98	0.51	0.83		1.2	0.43	1.48
2.4	1.39	0.67		0.28	0.6	1.07		2.15	0.34	1.91
0.77	1.97	1.34		0.84	0.71	0.88		1.65	0.38	1.59
0.77	0.73	2.19		1	0.39	1.07		1.61	0.83	1.43
0.75	0.96	1.76		1.16	0.74	0.85		2.22	0.75	1.73
1.53	1.68	1.26		0.76	0.39	0.7		1.12	0.49	1.05
2.1	1.44	1.33		0.58	0.32	1.04		1.81	0.57	1
1.41	0.63	0.99		0.65	0.76	0.8		1.42	0.64	1.2
0.85	3.44	1.14		1.25	0.5	0.79		1.13	0.32	0.71
1.73	1.25	0.65		1.86	0.36	0.96		1.11	0.65	1.2
1.74	0.7	0.71		1.09	0.47	1.35		1.46	0.44	1.36
1.02	0.83	0.4		0.83	0.56	0.7		1.19	0.37	1.29
0.75	0.8	0.64		1.5	0.44	1.18		1.15	1.01	0.98
1.6	0.72	0.6		2.88	0.42	1.7		0.98	0.66	1.12
1.35	1.86	1.17		1.52	0.42	1.27		0.98	0.37	1.03
1.51	0.28	0.42		2.64	1	1.05		0.91	0.44	0.66
0.5	0.25	0.5		0.94	0.51	0.94		0.84	0.67	0.85
0.77	1.24	1.71		1.73	0.53	1.11		0.8	0.34	1.79
1.28	0.35	1.62		1.15	0.6	1.44		0.96	0.47	1.63
0.98	0.65	1.29		1.26	0.76	0.8		1.31	0.49	0.99
0.65	0.85	1.52		1.08	0.41	0.93		1	0.41	1.21
0.88	0.83	0.43		1.41	0.74	0.53		0.79	0.32	1.32
1	0.86	2.13		1.24	0.44	1.17		0.7	0.65	1.07
0.39	0.82	0.93		1.82	0.79	1.35		1.18	0.32	1.81
0.71	1	0.82		0.64	0.64	1.29		1.34	0.15	1.12
1.5	0.56	1.19		0.55	0.58	0.91		1.44	0.8	1.03
0.4	1.57	1.56		1.87	0.77	1.24		0.95	0.33	0.84
0.5	0.63	1.85		1.36	0.64	0.98		1.31	0.5	1.52
0.78	0.96	0.71		1.33	0.89	0.84		1.16	0.57	1
0.9	0.5	0.88		1.79	0.93	1.43		1.55	0.61	0.99
1.04	0.71	0.58		0.69	0.7	1.33		0.8	0.77	0.66
1.49	0.88	1.04		1.77	0.7	1.56		0.85	0.49	0.78
0.37	0.91	1.49		2.1	0.61	1.06		1.06	0.61	1.32
1.55	0.42	1.86		1.22	0.23	1.82		1.19	0.76	1
1.4	0.99	1.16		1.6	0.26	1.3		1.5	0.55	1.2
1.3	0.63	1.09		1.57	0.51	1.25		1.94	0.13	1.1
0.5	0.34	1.11		1.47	0.46	1.57		1.07	0.63	1.68
1.02	0.67	0.8		0.98	0.83	1.45		1.47	0.34	0.83
0.98	0.82	0.72		0.98	0.32	1.19		1.28	0.38	1.48
1.5	0.62	0.47		0.8	0.43	1.81		1.2	0.4	1.6
1.33	0.57	0.4		1.47	0.26	1.73		1.1	0.21	1.02
0.47	0.5	2.13		1.51	0.09	1.42		1.46	0.5	1.17
1.04	0.32	0.98		1.03	0.57	1.24		0.86	0.52	1
1.01	0.63	0.22		1.26	0.32	0.97		1.1	0.79	1.89
1.36	0.53	1.02		1.49	0.25	1.4		1.25	0.65	1.37
1.06	0.84	0.61		1.17	0.48	1.13		1.21	0.35	1.05
1.81	0.18	1.63		1.04	0.58	1.52		1.99	0.25	1.83
1.5	0.32	1.38		1.64	0.63	1.22		1.3	1.07	1.27
1.26	0.7	0.94		0.9	0.71	0.61		1.45	0.49	1.82
1.55	0.58	1.33		0.84	0.48	1.3		2.42	0.92	1.81
1.15	0.42	0.69		1.35	0.45	1.05		0.76	0.63	1.31
0.72	0.64	0.71		1.75	0.47	0.95		1.45	0.88	1.88
1.16	0.49	0.73		1.33	0.49	1.01		1.45	0.5	1.45
1.31	0.66	1.95		0.76	0.6	1.28		1.05	0.73	1.34
1.4	0.8	0.98		0.95	0.34	2.05		0.88	0.45	1.45
1.39	0.57	0.99		0.95	0.56	1.01		1.18	0.67	1.66
1.46	0.52	2.07		1.07	0.48	0.74		1.48	0.57	1.45
1.15	0.62	1.16		1.31	0.85	1.33		1.47	0.57	1.25
1.29	0.48	1.6		1.84	0.41	2.59		1.21	0.64	0.9
1.26	0.33	1.13		1.02	0.29	0.9		1.34	0.32	1.55
1.66	1.06	0.94		1.05	0.56	1.02		0.92	0.4	0.988
0.74	0.19	1.51		0.9	0.56	1.16		0.77	0.35	1.74
1.5	0.42	0.84		1.6	0.35	1.46		1.34	0.52	1.72
1.3	0.37	1		1.03	0.45	0.89		0.77	0.74	1
1.58	0.46	0.9		1.05	0.63	0.89		1.61	0.25	0.97
2.1	0.48	0.44		1.54	0.67	1.02		0.56	1.27	0.87
1.2	0.61	1.15		1.06	0.41	1.18		1.57	0.47	1.21
0.62	0.9	0.75		0.82	0.67	1.21		0.72	0.55	0.91
0.85	0.5	0.44		0.87	0.58	2.29		1.63	0.75	1.4
2.1	0.47	1		0.4	0.67	1.71		0.84	1.02	0.66
1	0.49	0.55		1.02	0.76	1.19		0.96	0.72	1.2
1.1	0.4	1.92		1.07	0.59	1.51		1.31	0.51	1.88
0.53	0.11	1.16		1.33	0.33	0.93		1.26	0.83	0.71
1.19	0.67	0.96		1.79	0.63	1.45		1.99	0.49	1.9
2.12	0.96	1		1.01	0.73	1.58		1.33	0.69	1.47
1.52	0.28	1.02		1.41	0.49	1.89		1.88	0.31	1.58
1.47	0.43	0.93		1.22	0.47	1.62		1.19	0.52	0.71
1.21	0.37	1.04		1.03	0.31	0.86		0.76	0.38	0.6
1.1	0.87	1.73		1.37	0.3	1.36		0.99	0.6	0.77
1.55	0.68	0.76		1.21	0.43	0.7		0.97	0.34	1.26
1.49	0.57	1.91		1.2	0.29	1.01		0.87	0.28	0.74
1.17	0.59	1.84		1.25	0.8	1.57		0.91	0.85	1.28
3.01	0.52	1.44		0.88	0.14	1.45		0.65	0.63	0.93
2.3	0.31	1		2.23	0.3	1.16		1.19	0.62	0.65
1.1	0.76	1.21		1.08	0.67	1.93		1.08	0.58	1.62
2.5	0.6	0.66		1.05	0.49	1.38		0.81	0.28	1.23
1.06	1.42	0.77		1.06	0.21	1.12		1.24	0.41	0.84
1.66	0.85	0.91		0.83	0.2	1.68		0.93	0.55	1
1.14	0.18	0.57		2.14	0.41	1.13		0.71	0.2	1.29
2.2	0.56	1.27		1.77	0.46	1.38		1.4	0.76	1.17
1.14	0.72	2.48		1.81	0.55	1.15		0.73	0.42	1.09
1.06	0.92	2.32		1.16	0.27	1.44		0.85	0.7	1.45
1.13	1.08	1.79		1.49	0.49	1		0.88	0.57	1.64
1.14	1.01	0.87		1.88	0.54	0.53		1.07	0.32	1.21
3	0.97	0.87		1.59	0.6	1.44		1.31	0.74	1.76
2.44	0.87	1.54		0.55	0.64	1.58		0.99	0.47	0.87
1.17	0.65	2.41		1.06	0.72	1.36		1.29	0.4	1.62
1.45	0.48	1.67		1.53	0.73	1.35		0.96	0.5	1.72
0.92	0.79	1.93		2.2	0.47	2.45		0.89	0.9	1.35
				1.06				1.21

## Sheet: Fig. 3A
Ratio IdU/CldU
N1									N2									N3
sgCTRL #2 siCTRL	sgCTRL #2 siRAD51	sgCTRL #2 siSMARCAL1	sgCTRL #2 siFBH1	sgMAD2L2 #12 siCTRL	sgMAD2L2 #12 siRAD51	sgMAD2L2 #12 siSMARCAL1	sgMAD2L2 #12 siFBH1		sgCTRL #2 siCTRL	sgCTRL #2 siRAD51	sgCTRL #2 siSMARCAL1	sgCTRL #2 siFBH1	sgMAD2L2 #12 siCTRL	sgMAD2L2 #12 siRAD51	sgMAD2L2 #12 siSMARCAL1	sgMAD2L2 #12 siFBH1		sgCTRL #2 siCTRL	sgCTRL #2 siRAD51	sgCTRL #2 siSMARCAL1	sgCTRL #2 siFBH1	sgMAD2L2 #12 siCTRL	sgMAD2L2 #12 siRAD51	sgMAD2L2 #12 siSMARCAL1	sgMAD2L2 #12 siFBH1
0.87	0.94	1.12	0.53	1.13	1.19	1.2	0.21		0.85	1.35	0.53	1.16	0.9	0.6	0.51	0.93				0.53	0.79			0.82	0.4
																		0.16	0.84			1.18	0.83
1.36	0.31	0.88	0.71	1.41	1.42	2.19	0.58		1.78	0.54	2.15	0.32	1.65	1.35	0.5	0.75				1.76	1.04			1.05	0.41
																		1.16	1.94			0.55	0.52
1.22	0.52	0.92	0.95	1.07	0.07	1.67	1.24		1.51	0.95	0.86	0.66	0.87	1.14	0.48	0.23				0.93	0.93			1.17	1.09
																		1.77	1.03			0.75	1.26
1.07	0.75	1.09	0.8	0.77	0.43	1.21	0.8		0.27	0.58	1.53	0.75	1.36	2.16	0.41	0.89				0.36	2.04			0.92	0.61
																		0.69	1.32			0.33	0.74
0.98	2.36	0.6	0.87	0.15	1.6	0.68	1.31		0.74	1.19	1.12	1.38	0.6	0.79	0.58	0.28				0.77	1.04			1.67	0.63
																		0.72	1.18			0.93	0.89
1.03	1.02	1.04	0.87	0.17	0.85	1.33	0.09		1.27	1.42	0.98	1.1	0.59	1.32	0.87	0.26				0.57	1.51			1.3	1.07
																		0.78	1.03			1.16	1.05
1.04	1.04	1.03	0.17	0.49	1.17	1.21	0.48		1.98	1.11	1.43	0.76	0.3	0.89	1.85	0.26				1.39	1.44			1.1	0.55
																		0.66	1.45			0.7	1.16
3.22	0.97	0.97	0.94	0.65	1.24	1.65	1.22		1.61	1.17	0.75	0.5	0.49	1.32	0.59	0.73				0.6	1.1			1.23	0.88
																		1.14	0.1			0.96	1.18
1.11	0.9	1.03	1.24	0.48	0.68	0.42	0.66		0.6	0.91	0.37	0.96	0.22	0.66	0.55	0.37				1.31	1.03			1.04	0.87
																		1.09	1.05			0.79	0.81
1.28	1.04	1.19	1.16	0.22	1.2	0.69	0.27		0.27	0.84	0.4	1.02	0.6	1.74	2.43	0.72				1.04	0.85			0.9	1.43
																		0.17	1.19			0.85	1.03
1.09	1.2	0.97	1.36	0.5	1.75	0.21	0.74		0.65	0.49	0.7	1.33	0.77	0.53	0.52	1.32				0.37	0.96			0.63	0.54
																		0.6	1.17			1.1	0.61
0.88	0.39	1.15	0.54	0.36	0.91	0.95	0.11		1.77	0.98	1	0.67	1.03	0.66	0.56	1.01				0.78	0.81			1.14	0.77
																		1.04	0.86			1.17	1.23
1.07	1.21	1.02	1.04	0.55	0.34	1.03	0.9		0.92	2.73	1.13	0.86	0.56	0.22	1.41	0.79				0.87	1.07			0.73	1.14
																		1.41	1.01			0.42	0.32
1.06	1.25	0.97	1.2	1.22	0.59	1.28	0.44		1.67	1.45	0.85	0.84	0.44	1.11	1.67	1.89				0.72	0.46			1.35	0.6
																		0.47	0.95			1.6	1.32
1.32	3.49	0.87	0.99	0.24	1.36	0.89	1.69		0.94	0.28	0.69	0.54	0.15	1.21	0.09	0.49				1.01	0.82			0.51	1.05
																		0.98	1.24			0.98	0.68
0.64	0.45	0.96	1	0.88	1.89	0.32	0.36		0.94	1.27	0.92	0.68	1.01	1.49	0.2	0.29				0.81	1.2			0.82	0.97
																		1.42	1.15			0.3	0.66
1.56	0.92	1.06	0.61	1.26	3.14	0.73	0.24		0.58	0.24	1.4	0.67	0.57	0.82	1.19	0.3				1.15	1.32			0.37	1.04
																		2.65	1.19			0.86	1.08
0.81	0.85	1.25	3.08	0.8	0.79	1.37	0.97		1.22	0.88	1.19	1.2	1.19	1.04	0.88	1.24				0.73	1.21			0.72	1.02
																		1.47	0.63			0.47	1.02
0.44	1.14	1.05	2.35	0.79	1.08	1.06	1.07		0.79	1.16	1.05	1.93	0.99	0.87	1.17	0.49				0.96	1.1			0.64	0.53
																		0.76	0.88			0.43	1.3
2.16	1.42	1.09	0.49	0.81	1.89	0.49	0.89		0.91	2.11	1.05	2	0.61	1.25	1.02	0.4				0.84	1.42			0.75	0.73
																		0.91	1.15			0.67	0.62
0.97	0.16	0.98	1.3	0.36	0.87	1.11	0.41		1.03	0.2	0.36	0.83	0.7	1.18	1	1				1.4	1.85			1.33	0.59
																		1.17	0.32			0.95	1.3
0.81	1.08	0.87	1.28	1.43	0.59	0.66	0.88		0.99	0.92	1.45	0.32	0.65	1.31	0.33	0.18				1.11	0.95			0.56	0.3
																		1.62	0.91			0.96	0.74
0.44	1	0.92	1.38	0.47	1	1.59	0.57		0.94	0.84	0.94	1.02	0.65	1.47	1.49	0.54				1.37	1.24			1.38	0.43
																		1.2	0.97			1.16	1.15
1.09	1.53	1.78	0.67	0.27	1.03	1.02	0.54		1.27	0.83	0.96	1.23	0.43	1.94	0.51	1.04				1.19	1.24			1.07	0.32
																		1.17	0.75			0.95	2.22
1.06	1.04	1.27	1	0.78	1.4	1.41	0.46		0.97	0.61	0.94	0.79	0.71	1.1	0.81	0.72				0.76	0.23			2.04	1.16
																		1.18	1.96			1.02	1
1.31	0.6	1.2	0.63	2.07	0.99	1.51	1.52		1.03	0.33	0.3	0.94	0.68	1.37	1.4	0.81				0.93	0.53			1.31	1.8
																		1.03	1.42			1.16	1.02
1.03	0.68	0.97	0.77	0.44	1.12	1.15	0.73		1.12	0.71	1.13	1	1.11	0.27	1.94	0.15				0.86	0.77			0.78	0.62
																		1.14	0.89			0.6	1.49
1.28	0.81	1.17	1.25	0.55	1.47	1	0.53		1.82	1.21	1.18	1.08	0.59	1.22	0.68	0.58				0.85	0.85			1.06	0.6
																		0.86	0.54			1.16	1.24
0.27	2.96	1.11	1.1	0.45	0.83	1.13	1.99		1.03	0.91	0.83	1.21	0.71	0.53	0.67	0.24				0.95	0.82			1.24	1.15
																		1.52	1.62			1.13	1.45
1.02	1.02	0.92	1.23	0.53	0.83	1.48	0.54		1.39	0.5	0.96	0.53	0.39	0.62	0.66	1.32				0.91	1.45			0.92	0.51
																		0.67	0.62			0.42	1.2
0.63	1.13	0.42	0.95	0.6	0.94	1.57	0.61		1.01	1.16	0.62	0.9	0.34	1.97	2.58	0.47				2.3	0.3			1.05	0.52
																		1.08	0.41			1.04	2.21
0.77	0.71	0.9	0.75	0.52	1.1	1.13	0.5		1.12	0.72	1.12	1.4	1.85	1.59	1	0.38				0.99	0.73			1.16	0.47
																		1.34	1.07			1.54	0.97
1.16	2.44	1.11	1.14	0.52	0.35	0.39	1.13		1.14	1.28	1.45	1.26	0.59	1.12	0.93	0.93				0.49	1.85			1.17	0.99
																		0.45	1.54			0.44	0.81
0.8	1.04	0.97	0.96	0.34	1.07	0.75	0.18		1.06	2.04	1.02	0.99	0.67	2.1	0.95	1.2				1.07	1.3			1.19	0.53
																		0.72	0.85			0.87	1.18
0.94	1.03	0.98	0.76	3	1	0.35	1.86		1.63	1.35	0.91	0.12	0.7	2.2	0.5	0.68				1.45	1.18			0.81	0.98
																		1.35	1.13			0.78	0.8
0.53	0.96	0.74	0.41	1.56	0.93	1.99	0.51		0.92	0.4	0.42	1.66	0.72	1.64	0.52	0.76				0.43	1.17			1.45	0.95
																		0.91	1.42			1.1	0.98
1.88	1.03	1.32	1.12	1.29	1.04	0.98	0.45		0.99	1.18	1.05	0.17	1.27	1.17	1.49	0.83				0.61	0.73			0.59	0.45
																		1.32	1.09			0.74	1.15
1.33	1.34	1.11	0.59	1.81	0.8	1.53	1.53		0.99	1	1.28	0.83	0.84	1.27	1.01	0.45				1.13	0.93			1.27	0.39
																		0.62	2.58			0.99	1.05
1.6	0.46	0.99	1.02	0.23	1.24	1.64	0.35		2.85	1.03	1.11	0.53	0.94	1.09	0.82	0.53				0.71	1.17			0.74	0.94
																		0.95	0.29			0.87	0.77
1.82	0.58	1.51	0.55	0.23	1	1.17	0.69		1.01	1.74	0.97	0.71	0.33	1.05	0.78	0.17				0.76	0.98			2.12	1.07
																		1.14	0.72			0.95	1.09
1.04	1.42	1.07	1.2	1.08	2.31	1.05	0.5		1.06	0.41	0.88	1.05	0.37	1.18	0.75	0.16				0.68	0.88			0.38	0.89
																		0.92	0.65			1.16	1.46
1.19	0.36	1.08	1.07	0.76	0.77	0.96	0.28		0.95	2.55	1.87	1.05	0.82	0.7	0.68	0.6				0.36	0.71			1.97	0.31
																		0.86	1.71			1.11	0.27
1.17	0.41	0.88	0.86	0.66	0.72	0.81	0.61		0.99	1.04	0.96	0.52	0.73	0.77	0.27	0.85				0.98	0.88			1.56	0.97
																		1.22	0.58			1.05	0.38
1.05	1.08	0.87	0.84	0.29	2.18	1.04	0.66		0.3	0.92	0.94	-0.64	0.79	1.49	1.71	0.51				1.14	1.17			1.36	0.69
																		1.18	0.2			1.48	0.66
1.04	0.74	0.34	1.34	0.86	0.82	0.38	1.16		0.93	2.17	0.8	1.3	0.75	2.72	0.85	0.26				2.35	1.23			1.28	0.4
																		1.57	0.89			0.76	0.18
1.35	1.98	1.13	1.32	0.88	1.44	2.63	3.52		1.27	1	1	0.92	1.42	0.82	1.59	1.17				2.04	1.43			0.86	0.58
																		1.03	0.81			1.58	0.78
2.34	1.08	0.81	0.39	0.69	0.98	0.89	0.54		1.31	1.13	0.91	0.36	1.18	1.14	1.12	0.24				1.73	1.01			1.44	0.89
																		0.53	1.01			1.17	0.51
2.23	0.81	0.74	1.61	0.91	1.09	1	0.42		0.89	0.72	0.79	1.1	1.89	1.49	2.27	0.14				1.19	0.82			0.43	0.48
																		1.36	1.07			0.76	1.05
1.13	1.04	1.23	1.53	0.77	1.29	1.58	1.18		0.75	1.11	0.47	1.17	0.18	1.17	0.94	0.21				1.14	1.19			1.23	1.07
																		1.49	0.48			0.78	1.3
1.21	1.24	0.89	0.91	0.21	0.87	1.49	0.14		1.53	0.85	0.96	0.73	1.08	1.14	1.16	0.52				1.35	0.96			0.88	0.96
																		1.27	1.03			0.95	0.74
0.94	1.01	0.7	1.08	1.03	0.89	0.88	0.48		0.56	1.34	0.82	0.98	0.84	1.49	1.66	0.2				0.97	1.09			1.16	0.8
																		1.81	1.09			1.18	0.61
1.01	1.09	0.63	1.15	1.52	1.59	0.51	0.98		1.44	0.73	0.87	1.05	0.55	1.17	1.07	0.38				1.03	1.05			1.29	0.6
																		0.99	1.52			1.13	1.02
1.28	1.18	1.14	0.59	0.98	1.58	2.73	1.55		1.19	1.05	1.5	2.06	0.77	1.04	1.13	0.8				0.86	1.04			0.59	0.59
																		1.06	0.71			0.81	2.12
0.44	0.88	1.05	2.19	0.81	1.38	0.73	0.55		1.18	0.83	1	0.53	0.24	0.81	1.16	0.36				1.09	0.67			1.05	0.37
																		1.2	1.1			1.18	1.17
0.65	0.69	0.71	0.97	0.39	1.38	0.34	0.44		-0.27	0.57	0.94	1	0.27	0.81	1.19	0.86				1.55	1.23			1.57	0.43
																		0.86	0.63			1.14	0.88
1.23	0.72	0.75	1.16	0.91	0.95	3.08	0.86		0.78	0.65	1.29	2.46	0.25	1.01	0.59	0.73				0.47	0.71			1.36	0.95
																		1.34	1.2			0.65	1.27
1.97	1.12	0.87	2.04	1	1.12	0.17	0.37		1.49	1.31	1.12	0.36	1.12	1.13	1.2	0.77				0.95	1.44			1.71	0.93
																		0.28	0.75			0.81	0.74
1.72	1.11	0.94	0.79	0.32	1.03	0.84	0.89		0.75	0.98	1.06	0.7	0.44	0.48	1.26	0.57				1.28	1.52			0.35	0.4
																		1.05	1.51			1.56	0.91
0.79	1.17	0.24	0.73	0.59	0.28	1.18	0.49		1.32	1.83	0.89	2.89	3.31	1.28	0.95	0.71				0.99	1.3			0.33	0.31
																		0.63	1.04			1.52	0.81
1.17	0.83	1.01	4.1	0.19	1.59	1.08	0.59		0.69	0.9	1	0.63	0.44	1.18	1.34	0.6				1.81	0.76			1.03	0.29
																		1.16	1.35			0.72	1.68
1.07	0.86	1.28	0.59	1.17	1.31	0.84	0.26		0.94	0.99	0.95	1.54	0.44	2.27	1.09	0.66				1.36	0.68			0.6	1.44
																		1.03	1.38			0.46	1.05
0.88	0.79	1.15	0.69	0.89	0.8	0.51	0.71		1.38	0.77	1.12	1.91	0.56	0.97	0.81	1.34				1.4	1.18			2.08	0.38
																		1.19	1.85			0.2	0.88
0.64	1.04	1.1	2.42	0.28	0.92	1.54	1.37		0.86	0.99	1.94	1.03	0.39	1.33	0.37	0.7				1.11	0.95			0.29	0.38
																		0.86	1.44			0.38	0.8
0.97	0.84	1.05	1.21	0.25	1.17	0.21	0.64		0.69	0.96	0.87	1.08	0.99	1.57	1.14	0.58				1.35	0.71			1.24	0.63
																		0.53	1.37			0.29	0.7
1.03	0.31	2.09	1.45	0.38	1.18	1.55	0.96		0.9	1.27	0.97	0.96	0.77	0.57	1.15	0.7				2.57	0.05			0.67	2.53
																		1.17	0.45			0.71	0.62
1.87	0.78	0.7	0.53	0.46	1.68	1.04	0.37		0.68	1.16	1.02	0.58	0.4	0.63	1.33	0.36				0.35	1.27			1.7	0.32
																		1.33	1.32			0.56	1.04
0.74	0.29	0.62	1.62	1.11	1.12	0.96	1.62		1.08	0.99	0.7	1.04	0.2	1.11	0.83	0.94				1.5	0.57			0.52	0.89
																		2.35	0.97			0.38	1.28
0.51	0.91	0.89	0.41	0.88	0.95	0.47	0.62		0.64	1.55	2.12	1.7	0.54	2.02	1.39	0.09				0.54	0.57			0.92	0.62
																		0.46	1.14			0.93	1.47
1.18	1.21	1.38	0.32	0.31	0.85	0.7	0.25		1.57	0.88	1.76	1.06	2.19	0.74	1.08	0.63				1.52	0.98			1.52	0.38
																		1.14	1.28			1.38	0.47
1.3	1.53	1.17	1.1	0.19	0.97	0.84	0.79		0.69	0.59	0.03	1.48	0.46	1.2	0.97	0.77				1.18	1.3			0.56	0.88
																		0.93	0.96			0.62	0.9
0.96	1.02	0.95	1.2	0.35	0.58	1.03	0.97		0.9	0.88	0.31	1.24	1.01	1.83	1.82	0.52				0.97	1.38			0.75	0.5
																		0.95	1.28			0.62	0.9
1.68	0.62	1.58	0.89	0.48	2.75	1.38	1		1.63	1.09	1.19	2.26	0.38	0.64	1.26	1.31				2.27	1.13			1.04	0.61
																		1.1	0.83			1.08	1.92
1.07	1	2.14	1.03	1.44	0.4	0.82	0.63		0.64	1.37	0.8	1.22	0.4	1.19	0.97	0.99				1.32	0.71			1.66	1.08
																		0.75	0.91			0.28	1
2.07	0.77	1.04	0.62	0.66	1.18	1.29	1.07		0.62	1.03	0.88	1.09	1.28	1.25	2.67	1.11				0.76	0.83			1.19	0.95
																		0.7	1.1			0.65	0.89
0.41	1.17	1.31	0.37	0.35	1.7	0.29	0.96		1.26	0.57	0.62	1.35	0.28	0.68	1.28	0.94				0.99	1.68			2.5	0.54
																		0.9	1.11			0.48	0.33
1.23	1.45	0.52	1.58	0.48	0.98	1.03	0.81		0.77	1.55	1.17	0.23	1.09	1.09	1.1	0.84				1.13	0.64			1.16	0.3
																		1.03	1.02			0.95	0.5
0.81	1.2	1.07	2.34	0.89	0.92	0.85	0.7		0.97	1.48	0.56	0.91	0.64	1.35	0.86	1.04				0.5	1.21			1.01	0.76
																		0.98	1.44			0.47	0.74
0.53	1.28	1.05	1.11	0.77	0.58	0.99	1.02		0.89	1.4	0.96	1.28	0.19	1.16	1.71	0.59				0.82	1.07			0.93	0.72
																		1.35	1.11			0.46	1.09
1.38	1.71	0.92	0.97	0.06	1.21	1	0.14		2.08	1.45	0.98	1.23	0.79	1.15	1.2	0.54				0.88	1.44			2.88	0.73
																		0.66	1.77			0.72	1.34
0.7	0.84	1.36	0.97	0.52	1.08	0.81	0.16		0.96	0.94	1.7	1.01	0.29	0.96	0.69	0.93				1.13	0.93			1.18	0.4
																		1.08	0.86			1.01	1.27
1.31	1.79	1.09	1.94	0.29	1.08	0.86	0.59		1.03	0.86	1.39	1.87	0.84	0.98	1.65	0.45				0.92	0.61			1.19	0.29
																		0.91	0.73			0.79	0.93
0.93	2.21	1.49	0.84	0.17	1.17	0.67	0.33		0.57	0.93	1.71	2	0.5	1.76	0.93	0.4				2.47	1.24			2.56	0.94
																		0.68	0.7			0.41	1.26
0.89	0.83	0.69	1.45	0.69	1.1	0.98	0.08		1.52	1.64	0.81	2.59	0.47	0.58	1.21	0.43				1.44	0.84			1.25	0.4
																		0.95	1.46			0.33	1.41
0.94	1.24	1.02	1.16	1.33	0.96	1.14	0.69		1.11	0.79	0.97	1.45	1.31	1.21	2.35	1.74				1.01	0.93			1.46	0.52
																		0.73	1.25			0.58	1.16
0.76	1.92	1.22	0.87	0.94	1.04	0.77	0.75		1.02	0.73	0.95	0.74	0.31	0.77	0.59	0.64				0.57	0.86			0.33	0.59
																		1.07	1.06			0.47	0.36
1.49	0.86	0.96	0.53	0.31	0.95	0.42	1.11		0.99	1.55	1.03	1.26	0.8	0.49	1.15	0.3				0.72	1.1			0.96	0.87
																		0.69	1.83			0.57	1.97
0.89	0.64	0.75	0.71	1.14	1.55	1.68	0.59		0.87	0.77	1.61	0.78	0.54	1.17	1.36	1.28				0.36	0.71			0.96	0.8
																		0.8	1.18			1.14	0.94
0.92	0.68	1.06	0.4	2.37	1.41	0.9	0.55		0.78	0.88	0.97	1.11	0.22	0.45	0.93	0.54				0.82	0.97			0.9	0.76
																		0.79	0.97			1.46	1.05
0.82	0.64	1.08	0.57	1.01	0.03	0.71	1.06		0.74	1.59	1.58	0.96	2.12	0.71	1.55	0.53				1.02	1.55			0.85	0.53
																		1.33	0.94			0.92	0.57
0.95	1.49	0.39	0.85	2.83	2.77	2.34	0.41		0.7	0.52	1.11	0.95	0.94	0.55	1.54	2.54				0.67	1.47			0.89	0.72
																		1.12	1.43			0.32	0.94
1.33	0.8	0.82	1.18	0.68	1.1	0.56	0.92		0.88	1.39	0.85	0.69	0.23	0.82	1.88	1.24				1.35	1.74			1.2	0.64
																		1.05	1.04			0.53	0.76
1.01	0.96	1.1	1.24	1.84	1.4	1.5	0.56		0.82	1.81	1.79	0.79	0.79	0.26	1.04	0.34				1.14	1.91			0.39	0.45
																		0.43	0.68			0.62	0.89
0.67	1.1	1.09	0.41	1.05	1.2	1.16	0.43		0.67	1.56	1.52	1.13	0.38	0.15	1.47	0.53				1.29	1.03			1.18	0.81
																		0.77	0.77			0.57	0.94
0.8	1.14	0.95	1.02	0.03	1.12	0.9	0.51		1.39	1.56	0.86	0.7	0.57	0.36	2.03	1.36				0.88	0.8			1.22	0.52
																		1.41	0.46			0.4	0.79
1.42	1.08	0.9	1.58	0.97	1	1.34	0.55		1.16	0.88	1.8	0.51	0.77	0.99	1	0.82				0.97	2.47			1.09	0.8
																		0.9	0.51			0.75	0.83
1.09	0.79	1.27	0.77	0.81	0.46	0.97	0.79		0.63	1.38	1.39	1.23	1.55	0.58	0.25	0.68				0.72	1.86			1.07	0.58
																		1.23	1.45			0.39	0.94
0.31	1.01	1.24	1.1	0.84	1.45	1.32	0.43		1.07	1.5	2.35	0.61	0.25	0.37	0.51	0.95				2.19	1.13			0.69	0.92
																		0.63	1.56			0.5	0.71
0.95	0.49	1.13	1.16	1.65	1.04	1.6	0.58		1.47	1.14	0.83	1.09	0.28	0.94	1.09	1.01				1.63	1.41			1.19	0.79
																		1.18	0.85			0.3	1.26
0.84	0.71	1.19	1.48	1.08	1.07	0.5	0.37		1.07	0.95	1.16	0.69	0.67	1.65	0.87	0.92				1.17	2.63			1.51	2.06
																		1.22	1.52			0.51	0.38
1.36	1.45	1.38	0.97	0.37	1.16	0.82	0.42		0.68	0.52	1.46	1.09		1.15	0.57	1.04				1.04	1.05			0.66	0.77
																		0.92	1.48				0.93
											1.05									0.83
																			0.76				1.04
											2.1
																			0.6
											2.02
																			0.9
											1.14
																			0.76
											1.4
																			0.76
											1.02
																			1.39

[truncated: 66 more sheets: Fig. 3B, Fig. 3C, Fig. 3E, Fig. 3F, Fig. 3H, Fig. 4C, Fig. 4D, Fig. 4E, Fig. 4F, Fig. 5A, Fig. 5B, Fig. 5C , Fig. 5C, Fig. 5D, Fig. 5E , Fig. 5F, Fig. 6A, Fig. 6B, Fig. 6C, Fig. 6D …]
